# Supplementary material for: Optimizing the power of human performed audio surveys for monitoring the endangered Houston toad using automated recording devices
Source: PeerJ. 2021 Aug 6;9:e11935. doi: 10.7717/peerj.11935 (PMC8351579; doi:10.7717/peerj.11935)
Supplement: Supplemental Information 1 [file peerj-09-11935-s001.csv]

date	minutes	HT	HT_bino	day
20180101	1080	0	0	101
20180101	1085	0	0	101
20180101	1090	0	0	101
20180101	1095	0	0	101
20180101	1100	0	0	101
20180101	1105	0	0	101
20180101	1110	0	0	101
20180101	1115	0	0	101
20180101	1120	0	0	101
20180101	1125	0	0	101
20180101	1130	0	0	101
20180101	1135	0	0	101
20180101	1140	0	0	101
20180101	1145	0	0	101
20180101	1150	0	0	101
20180101	1155	0	0	101
20180101	1160	0	0	101
20180101	1165	0	0	101
20180101	1170	0	0	101
20180101	1175	0	0	101
20180101	1180	0	0	101
20180101	1185	0	0	101
20180101	1190	0	0	101
20180101	1195	0	0	101
20180101	1200	0	0	101
20180101	1205	0	0	101
20180101	1210	0	0	101
20180101	1215	0	0	101
20180101	1220	0	0	101
20180101	1225	0	0	101
20180101	1230	0	0	101
20180101	1235	0	0	101
20180101	1240	0	0	101
20180101	1245	0	0	101
20180101	1250	0	0	101
20180101	1255	0	0	101
20180101	1260	0	0	101
20180101	1265	0	0	101
20180101	1270	0	0	101
20180101	1275	0	0	101
20180101	1280	0	0	101
20180101	1285	0	0	101
20180101	1290	0	0	101
20180101	1295	0	0	101
20180101	1300	0	0	101
20180101	1305	0	0	101
20180101	1310	0	0	101
20180101	1315	0	0	101
20180101	1320	0	0	101
20180101	1325	0	0	101
20180101	1330	0	0	101
20180101	1335	0	0	101
20180101	1340	0	0	101
20180101	1345	0	0	101
20180101	1350	0	0	101
20180101	1355	0	0	101
20180101	1360	0	0	101
20180101	1365	0	0	101
20180101	1370	0	0	101
20180101	1375	0	0	101
20180101	1380	0	0	101
20180101	1385	0	0	101
20180101	1390	0	0	101
20180101	1395	0	0	101
20180101	1400	0	0	101
20180101	1405	0	0	101
20180101	1410	0	0	101
20180101	1415	0	0	101
20180101	1420	0	0	101
20180101	1425	0	0	101
20180101	1430	0	0	101
20180101	1435	0	0	101
20180102	15	0	0	102
20180102	20	0	0	102
20180102	25	0	0	102
20180102	30	0	0	102
20180102	35	0	0	102
20180102	110	0	0	102
20180102	115	0	0	102
20180102	120	0	0	102
20180102	125	0	0	102
20180102	130	0	0	102
20180102	135	0	0	102
20180102	140	0	0	102
20180102	145	0	0	102
20180102	150	0	0	102
20180102	155	0	0	102
20180102	160	0	0	102
20180102	165	0	0	102
20180102	170	0	0	102
20180102	175	0	0	102
20180102	180	0	0	102
20180102	185	0	0	102
20180102	190	0	0	102
20180102	195	0	0	102
20180102	200	0	0	102
20180102	205	0	0	102
20180102	210	0	0	102
20180102	215	0	0	102
20180102	220	0	0	102
20180102	225	0	0	102
20180102	230	0	0	102
20180102	235	0	0	102
20180102	240	0	0	102
20180102	245	0	0	102
20180102	250	0	0	102
20180102	255	0	0	102
20180102	260	0	0	102
20180102	265	0	0	102
20180102	270	0	0	102
20180102	275	0	0	102
20180102	280	0	0	102
20180102	285	0	0	102
20180102	290	0	0	102
20180102	295	0	0	102
20180102	300	0	0	102
20180102	305	0	0	102
20180102	310	0	0	102
20180102	315	0	0	102
20180102	320	0	0	102
20180102	325	0	0	102
20180102	330	0	0	102
20180102	335	0	0	102
20180102	340	0	0	102
20180102	345	0	0	102
20180102	350	0	0	102
20180102	355	0	0	102
20180102	1080	0	0	102
20180102	1085	0	0	102
20180102	1090	0	0	102
20180102	1095	0	0	102
20180102	1100	0	0	102
20180102	1105	0	0	102
20180102	1110	0	0	102
20180102	1115	0	0	102
20180102	1120	0	0	102
20180102	1125	0	0	102
20180102	1130	0	0	102
20180102	1135	0	0	102
20180102	1140	0	0	102
20180102	1145	0	0	102
20180102	1150	0	0	102
20180102	1155	0	0	102
20180102	1160	0	0	102
20180102	1165	0	0	102
20180102	1170	0	0	102
20180102	1175	0	0	102
20180102	1180	0	0	102
20180102	1185	0	0	102
20180102	1190	0	0	102
20180102	1195	0	0	102
20180102	1200	0	0	102
20180102	1205	0	0	102
20180102	1210	0	0	102
20180102	1215	0	0	102
20180102	1220	0	0	102
20180102	1225	0	0	102
20180102	1230	0	0	102
20180102	1235	0	0	102
20180102	1240	0	0	102
20180102	1245	0	0	102
20180102	1250	0	0	102
20180102	1255	0	0	102
20180102	1260	0	0	102
20180102	1265	0	0	102
20180102	1270	0	0	102
20180102	1275	0	0	102
20180102	1280	0	0	102
20180102	1285	0	0	102
20180102	1290	0	0	102
20180102	1295	0	0	102
20180102	1300	0	0	102
20180102	1305	0	0	102
20180102	1310	0	0	102
20180102	1315	0	0	102
20180102	1320	0	0	102
20180102	1325	0	0	102
20180102	1330	0	0	102
20180102	1335	0	0	102
20180102	1340	0	0	102
20180102	1345	0	0	102
20180102	1350	0	0	102
20180102	1355	0	0	102
20180102	1360	0	0	102
20180102	1365	0	0	102
20180102	1370	0	0	102
20180102	1375	0	0	102
20180102	1380	0	0	102
20180102	1385	0	0	102
20180102	1390	0	0	102
20180102	1395	0	0	102
20180102	1400	0	0	102
20180102	1405	0	0	102
20180102	1410	0	0	102
20180102	1415	0	0	102
20180102	1420	0	0	102
20180102	1425	0	0	102
20180102	1430	0	0	102
20180102	1435	0	0	102
20180103	15	0	0	103
20180103	20	0	0	103
20180103	25	0	0	103
20180103	30	0	0	103
20180103	35	0	0	103
20180103	110	0	0	103
20180103	115	0	0	103
20180103	120	0	0	103
20180103	125	0	0	103
20180103	130	0	0	103
20180103	135	0	0	103
20180103	140	0	0	103
20180103	145	0	0	103
20180103	150	0	0	103
20180103	155	0	0	103
20180103	160	0	0	103
20180103	165	0	0	103
20180103	170	0	0	103
20180103	175	0	0	103
20180103	180	0	0	103
20180103	185	0	0	103
20180103	190	0	0	103
20180103	195	0	0	103
20180103	200	0	0	103
20180103	205	0	0	103
20180103	210	0	0	103
20180103	215	0	0	103
20180103	220	0	0	103
20180103	225	0	0	103
20180103	230	0	0	103
20180103	235	0	0	103
20180103	240	0	0	103
20180103	245	0	0	103
20180103	250	0	0	103
20180103	255	0	0	103
20180103	260	0	0	103
20180103	265	0	0	103
20180103	270	0	0	103
20180103	275	0	0	103
20180103	280	0	0	103
20180103	285	0	0	103
20180103	290	0	0	103
20180103	295	0	0	103
20180103	300	0	0	103
20180103	305	0	0	103
20180103	310	0	0	103
20180103	315	0	0	103
20180103	320	0	0	103
20180103	325	0	0	103
20180103	330	0	0	103
20180103	335	0	0	103
20180103	340	0	0	103
20180103	345	0	0	103
20180103	350	0	0	103
20180103	355	0	0	103
20180103	1080	0	0	103
20180103	1085	0	0	103
20180103	1090	0	0	103
20180103	1095	0	0	103
20180103	1100	0	0	103
20180103	1105	0	0	103
20180103	1110	0	0	103
20180103	1115	0	0	103
20180103	1120	0	0	103
20180103	1125	0	0	103
20180103	1130	0	0	103
20180103	1135	0	0	103
20180103	1140	0	0	103
20180103	1145	0	0	103
20180103	1150	0	0	103
20180103	1155	0	0	103
20180103	1160	0	0	103
20180103	1165	0	0	103
20180103	1170	0	0	103
20180103	1175	0	0	103
20180103	1180	0	0	103
20180103	1185	0	0	103
20180103	1190	0	0	103
20180103	1195	0	0	103
20180103	1200	0	0	103
20180103	1205	0	0	103
20180103	1210	0	0	103
20180103	1215	0	0	103
20180103	1220	0	0	103
20180103	1225	0	0	103
20180103	1230	0	0	103
20180103	1235	0	0	103
20180103	1240	0	0	103
20180103	1245	0	0	103
20180103	1250	0	0	103
20180103	1255	0	0	103
20180103	1260	0	0	103
20180103	1265	0	0	103
20180103	1270	0	0	103
20180103	1275	0	0	103
20180103	1280	0	0	103
20180103	1285	0	0	103
20180103	1290	0	0	103
20180103	1295	0	0	103
20180103	1300	0	0	103
20180103	1305	0	0	103
20180103	1310	0	0	103
20180103	1315	0	0	103
20180103	1320	0	0	103
20180103	1325	0	0	103
20180103	1330	0	0	103
20180103	1335	0	0	103
20180103	1340	0	0	103
20180103	1345	0	0	103
20180103	1350	0	0	103
20180103	1355	0	0	103
20180103	1360	0	0	103
20180103	1365	0	0	103
20180103	1370	0	0	103
20180103	1375	0	0	103
20180103	1380	0	0	103
20180103	1385	0	0	103
20180103	1390	0	0	103
20180103	1395	0	0	103
20180103	1400	0	0	103
20180103	1405	0	0	103
20180103	1410	0	0	103
20180103	1415	0	0	103
20180103	1420	0	0	103
20180103	1425	0	0	103
20180103	1430	0	0	103
20180103	1435	0	0	103
20180104	15	0	0	104
20180104	20	0	0	104
20180104	25	0	0	104
20180104	30	0	0	104
20180104	35	0	0	104
20180104	110	0	0	104
20180104	115	0	0	104
20180104	120	0	0	104
20180104	125	0	0	104
20180104	130	0	0	104
20180104	135	0	0	104
20180104	140	0	0	104
20180104	145	0	0	104
20180104	150	0	0	104
20180104	155	0	0	104
20180104	160	0	0	104
20180104	165	0	0	104
20180104	170	0	0	104
20180104	175	0	0	104
20180104	180	0	0	104
20180104	185	0	0	104
20180104	190	0	0	104
20180104	195	0	0	104
20180104	200	0	0	104
20180104	205	0	0	104
20180104	210	0	0	104
20180104	215	0	0	104
20180104	220	0	0	104
20180104	225	0	0	104
20180104	230	0	0	104
20180104	235	0	0	104
20180104	240	0	0	104
20180104	245	0	0	104
20180104	250	0	0	104
20180104	255	0	0	104
20180104	260	0	0	104
20180104	265	0	0	104
20180104	270	0	0	104
20180104	275	0	0	104
20180104	280	0	0	104
20180104	285	0	0	104
20180104	290	0	0	104
20180104	295	0	0	104
20180104	300	0	0	104
20180104	305	0	0	104
20180104	310	0	0	104
20180104	315	0	0	104
20180104	320	0	0	104
20180104	325	0	0	104
20180104	330	0	0	104
20180104	335	0	0	104
20180104	340	0	0	104
20180104	345	0	0	104
20180104	350	0	0	104
20180104	355	0	0	104
20180104	1080	0	0	104
20180104	1085	0	0	104
20180104	1090	0	0	104
20180104	1095	0	0	104
20180104	1100	0	0	104
20180104	1105	0	0	104
20180104	1110	0	0	104
20180104	1115	0	0	104
20180104	1120	0	0	104
20180104	1125	0	0	104
20180104	1130	0	0	104
20180104	1135	0	0	104
20180104	1140	0	0	104
20180104	1145	0	0	104
20180104	1150	0	0	104
20180104	1155	0	0	104
20180104	1160	0	0	104
20180104	1165	0	0	104
20180104	1170	0	0	104
20180104	1175	0	0	104
20180104	1180	0	0	104
20180104	1185	0	0	104
20180104	1190	0	0	104
20180104	1195	0	0	104
20180104	1200	0	0	104
20180104	1205	0	0	104
20180104	1210	0	0	104
20180104	1215	0	0	104
20180104	1220	0	0	104
20180104	1225	0	0	104
20180104	1230	0	0	104
20180104	1235	0	0	104
20180104	1240	0	0	104
20180104	1245	0	0	104
20180104	1250	0	0	104
20180104	1255	0	0	104
20180104	1260	0	0	104
20180104	1265	0	0	104
20180104	1270	0	0	104
20180104	1275	0	0	104
20180104	1280	0	0	104
20180104	1285	0	0	104
20180104	1290	0	0	104
20180104	1295	0	0	104
20180104	1300	0	0	104
20180104	1305	0	0	104
20180104	1310	0	0	104
20180104	1315	0	0	104
20180104	1320	0	0	104
20180104	1325	0	0	104
20180104	1330	0	0	104
20180104	1335	0	0	104
20180104	1340	0	0	104
20180104	1345	0	0	104
20180104	1350	0	0	104
20180104	1355	0	0	104
20180104	1360	0	0	104
20180104	1365	0	0	104
20180104	1370	0	0	104
20180104	1375	0	0	104
20180104	1380	0	0	104
20180104	1385	0	0	104
20180104	1390	0	0	104
20180104	1395	0	0	104
20180104	1400	0	0	104
20180104	1405	0	0	104
20180104	1410	0	0	104
20180104	1415	0	0	104
20180104	1420	0	0	104
20180104	1425	0	0	104
20180104	1430	0	0	104
20180104	1435	0	0	104
20180105	15	0	0	105
20180105	20	0	0	105
20180105	25	0	0	105
20180105	30	0	0	105
20180105	35	0	0	105
20180105	110	0	0	105
20180105	115	0	0	105
20180105	120	0	0	105
20180105	125	0	0	105
20180105	130	0	0	105
20180105	135	0	0	105
20180105	140	0	0	105
20180105	145	0	0	105
20180105	150	0	0	105
20180105	155	0	0	105
20180105	160	0	0	105
20180105	165	0	0	105
20180105	170	0	0	105
20180105	175	0	0	105
20180105	180	0	0	105
20180105	185	0	0	105
20180105	190	0	0	105
20180105	195	0	0	105
20180105	200	0	0	105
20180105	205	0	0	105
20180105	210	0	0	105
20180105	215	0	0	105
20180105	220	0	0	105
20180105	225	0	0	105
20180105	230	0	0	105
20180105	235	0	0	105
20180105	240	0	0	105
20180105	245	0	0	105
20180105	250	0	0	105
20180105	255	0	0	105
20180105	260	0	0	105
20180105	265	0	0	105
20180105	270	0	0	105
20180105	275	0	0	105
20180105	280	0	0	105
20180105	285	0	0	105
20180105	290	0	0	105
20180105	295	0	0	105
20180105	300	0	0	105
20180105	305	0	0	105
20180105	310	0	0	105
20180105	315	0	0	105
20180105	320	0	0	105
20180105	325	0	0	105
20180105	330	0	0	105
20180105	335	0	0	105
20180105	340	0	0	105
20180105	345	0	0	105
20180105	350	0	0	105
20180105	355	0	0	105
20180105	1080	0	0	105
20180105	1085	0	0	105
20180105	1090	0	0	105
20180105	1095	0	0	105
20180105	1100	0	0	105
20180105	1105	0	0	105
20180105	1110	0	0	105
20180105	1115	0	0	105
20180105	1120	0	0	105
20180105	1125	0	0	105
20180105	1130	0	0	105
20180105	1135	0	0	105
20180105	1140	0	0	105
20180105	1145	0	0	105
20180105	1150	0	0	105
20180105	1155	0	0	105
20180105	1160	0	0	105
20180105	1165	0	0	105
20180105	1170	0	0	105
20180105	1175	0	0	105
20180105	1180	0	0	105
20180105	1185	0	0	105
20180105	1190	0	0	105
20180105	1195	0	0	105
20180105	1200	0	0	105
20180105	1205	0	0	105
20180105	1210	0	0	105
20180105	1215	0	0	105
20180105	1220	0	0	105
20180105	1225	0	0	105
20180105	1230	0	0	105
20180105	1235	0	0	105
20180105	1240	0	0	105
20180105	1245	0	0	105
20180105	1250	0	0	105
20180105	1255	0	0	105
20180105	1260	0	0	105
20180105	1265	0	0	105
20180105	1270	0	0	105
20180105	1275	0	0	105
20180105	1280	0	0	105
20180105	1285	0	0	105
20180105	1290	0	0	105
20180105	1295	0	0	105
20180105	1300	0	0	105
20180105	1305	0	0	105
20180105	1310	0	0	105
20180105	1315	0	0	105
20180105	1320	0	0	105
20180105	1325	0	0	105
20180105	1330	0	0	105
20180105	1335	0	0	105
20180105	1340	0	0	105
20180105	1345	0	0	105
20180105	1350	0	0	105
20180105	1355	0	0	105
20180105	1360	0	0	105
20180105	1365	0	0	105
20180105	1370	0	0	105
20180105	1375	0	0	105
20180105	1380	0	0	105
20180105	1385	0	0	105
20180105	1390	0	0	105
20180105	1395	0	0	105
20180105	1400	0	0	105
20180105	1405	0	0	105
20180105	1410	0	0	105
20180105	1415	0	0	105
20180105	1420	0	0	105
20180105	1425	0	0	105
20180105	1430	0	0	105
20180105	1435	0	0	105
20180106	15	0	0	106
20180106	20	0	0	106
20180106	25	0	0	106
20180106	30	0	0	106
20180106	35	0	0	106
20180106	110	0	0	106
20180106	115	0	0	106
20180106	120	0	0	106
20180106	125	0	0	106
20180106	130	0	0	106
20180106	135	0	0	106
20180106	140	0	0	106
20180106	145	0	0	106
20180106	150	0	0	106
20180106	155	0	0	106
20180106	160	0	0	106
20180106	165	0	0	106
20180106	170	0	0	106
20180106	175	0	0	106
20180106	180	0	0	106
20180106	185	0	0	106
20180106	190	0	0	106
20180106	195	0	0	106
20180106	200	0	0	106
20180106	205	0	0	106
20180106	210	0	0	106
20180106	215	0	0	106
20180106	220	0	0	106
20180106	225	0	0	106
20180106	230	0	0	106
20180106	235	0	0	106
20180106	240	0	0	106
20180106	245	0	0	106
20180106	250	0	0	106
20180106	255	0	0	106
20180106	260	0	0	106
20180106	265	0	0	106
20180106	270	0	0	106
20180106	275	0	0	106
20180106	280	0	0	106
20180106	285	0	0	106
20180106	290	0	0	106
20180106	295	0	0	106
20180106	300	0	0	106
20180106	305	0	0	106
20180106	310	0	0	106
20180106	315	0	0	106
20180106	320	0	0	106
20180106	325	0	0	106
20180106	330	0	0	106
20180106	335	0	0	106
20180106	340	0	0	106
20180106	345	0	0	106
20180106	350	0	0	106
20180106	355	0	0	106
20180106	1080	0	0	106
20180106	1085	0	0	106
20180106	1090	0	0	106
20180106	1095	0	0	106
20180106	1100	0	0	106
20180106	1105	0	0	106
20180106	1110	0	0	106
20180106	1115	0	0	106
20180106	1120	0	0	106
20180106	1125	0	0	106
20180106	1130	0	0	106
20180106	1135	0	0	106
20180106	1140	0	0	106
20180106	1145	0	0	106
20180106	1150	0	0	106
20180106	1155	0	0	106
20180106	1160	0	0	106
20180106	1165	0	0	106
20180106	1170	0	0	106
20180106	1175	0	0	106
20180106	1180	0	0	106
20180106	1185	0	0	106
20180106	1190	0	0	106
20180106	1195	0	0	106
20180106	1200	0	0	106
20180106	1205	0	0	106
20180106	1210	0	0	106
20180106	1215	0	0	106
20180106	1220	0	0	106
20180106	1225	0	0	106
20180106	1230	0	0	106
20180106	1235	0	0	106
20180106	1240	0	0	106
20180106	1245	0	0	106
20180106	1250	0	0	106
20180106	1255	0	0	106
20180106	1260	0	0	106
20180106	1265	0	0	106
20180106	1270	0	0	106
20180106	1275	0	0	106
20180106	1280	0	0	106
20180106	1285	0	0	106
20180106	1290	0	0	106
20180106	1295	0	0	106
20180106	1300	0	0	106
20180106	1305	0	0	106
20180106	1310	0	0	106
20180106	1315	0	0	106
20180106	1320	0	0	106
20180106	1325	0	0	106
20180106	1330	0	0	106
20180106	1335	0	0	106
20180106	1340	0	0	106
20180106	1345	0	0	106
20180106	1350	0	0	106
20180106	1355	0	0	106
20180106	1360	0	0	106
20180106	1365	0	0	106
20180106	1370	0	0	106
20180106	1375	0	0	106
20180106	1380	0	0	106
20180106	1385	0	0	106
20180106	1390	0	0	106
20180106	1395	0	0	106
20180106	1400	0	0	106
20180106	1405	0	0	106
20180106	1410	0	0	106
20180106	1415	0	0	106
20180106	1420	0	0	106
20180106	1425	0	0	106
20180106	1430	0	0	106
20180106	1435	0	0	106
20180107	15	0	0	107
20180107	20	0	0	107
20180107	25	0	0	107
20180107	30	0	0	107
20180107	35	0	0	107
20180107	110	0	0	107
20180107	115	0	0	107
20180107	120	0	0	107
20180107	125	0	0	107
20180107	130	0	0	107
20180107	135	0	0	107
20180107	140	0	0	107
20180107	145	0	0	107
20180107	150	0	0	107
20180107	155	0	0	107
20180107	160	0	0	107
20180107	165	0	0	107
20180107	170	0	0	107
20180107	175	0	0	107
20180107	180	0	0	107
20180107	185	0	0	107
20180107	190	0	0	107
20180107	195	0	0	107
20180107	200	0	0	107
20180107	205	0	0	107
20180107	210	0	0	107
20180107	215	0	0	107
20180107	220	0	0	107
20180107	225	0	0	107
20180107	230	0	0	107
20180107	235	0	0	107
20180107	240	0	0	107
20180107	245	0	0	107
20180107	250	0	0	107
20180107	255	0	0	107
20180107	260	0	0	107
20180107	265	0	0	107
20180107	270	0	0	107
20180107	275	0	0	107
20180107	280	0	0	107
20180107	285	0	0	107
20180107	290	0	0	107
20180107	295	0	0	107
20180107	300	0	0	107
20180107	305	0	0	107
20180107	310	0	0	107
20180107	315	0	0	107
20180107	320	0	0	107
20180107	325	0	0	107
20180107	330	0	0	107
20180107	335	0	0	107
20180107	340	0	0	107
20180107	345	0	0	107
20180107	350	0	0	107
20180107	355	0	0	107
20180107	1080	0	0	107
20180107	1085	0	0	107
20180107	1090	0	0	107
20180107	1095	0	0	107
20180107	1100	0	0	107
20180107	1105	0	0	107
20180107	1110	0	0	107
20180107	1115	0	0	107
20180107	1120	0	0	107
20180107	1125	0	0	107
20180107	1130	0	0	107
20180107	1135	0	0	107
20180107	1140	0	0	107
20180107	1145	0	0	107
20180107	1150	0	0	107
20180107	1155	0	0	107
20180107	1160	0	0	107
20180107	1165	0	0	107
20180107	1170	0	0	107
20180107	1175	0	0	107
20180107	1180	0	0	107
20180107	1185	0	0	107
20180107	1190	0	0	107
20180107	1195	0	0	107
20180107	1200	0	0	107
20180107	1205	0	0	107
20180107	1210	0	0	107
20180107	1215	0	0	107
20180107	1220	0	0	107
20180107	1225	0	0	107
20180107	1230	0	0	107
20180107	1235	0	0	107
20180107	1240	0	0	107
20180107	1245	0	0	107
20180107	1250	0	0	107
20180107	1255	0	0	107
20180107	1260	0	0	107
20180107	1265	0	0	107
20180107	1270	0	0	107
20180107	1275	0	0	107
20180107	1280	0	0	107
20180107	1285	0	0	107
20180107	1290	0	0	107
20180107	1295	0	0	107
20180107	1300	0	0	107
20180107	1305	0	0	107
20180107	1310	0	0	107
20180107	1315	0	0	107
20180107	1320	0	0	107
20180107	1325	0	0	107
20180107	1330	0	0	107
20180107	1335	0	0	107
20180107	1340	0	0	107
20180107	1345	0	0	107
20180107	1350	0	0	107
20180107	1355	0	0	107
20180107	1360	0	0	107
20180107	1365	0	0	107
20180107	1370	0	0	107
20180107	1375	0	0	107
20180107	1380	0	0	107
20180107	1385	0	0	107
20180107	1390	0	0	107
20180107	1395	0	0	107
20180107	1400	0	0	107
20180107	1405	0	0	107
20180107	1410	0	0	107
20180107	1415	0	0	107
20180107	1420	0	0	107
20180107	1425	0	0	107
20180107	1430	0	0	107
20180107	1435	0	0	107
20180108	15	0	0	108
20180108	20	0	0	108
20180108	25	0	0	108
20180108	30	0	0	108
20180108	35	0	0	108
20180108	110	0	0	108
20180108	115	0	0	108
20180108	120	0	0	108
20180108	125	0	0	108
20180108	130	0	0	108
20180108	135	0	0	108
20180108	140	0	0	108
20180108	145	0	0	108
20180108	150	0	0	108
20180108	155	0	0	108
20180108	160	0	0	108
20180108	165	0	0	108
20180108	170	0	0	108
20180108	175	0	0	108
20180108	180	0	0	108
20180108	185	0	0	108
20180108	190	0	0	108
20180108	195	0	0	108
20180108	200	0	0	108
20180108	205	0	0	108
20180108	210	0	0	108
20180108	215	0	0	108
20180108	220	0	0	108
20180108	225	0	0	108
20180108	230	0	0	108
20180108	235	0	0	108
20180108	240	0	0	108
20180108	245	0	0	108
20180108	250	0	0	108
20180108	255	0	0	108
20180108	260	0	0	108
20180108	265	0	0	108
20180108	270	0	0	108
20180108	275	0	0	108
20180108	280	0	0	108
20180108	285	0	0	108
20180108	290	0	0	108
20180108	295	0	0	108
20180108	300	0	0	108
20180108	305	0	0	108
20180108	310	0	0	108
20180108	315	0	0	108
20180108	320	0	0	108
20180108	325	0	0	108
20180108	330	0	0	108
20180108	335	0	0	108
20180108	340	0	0	108
20180108	345	0	0	108
20180108	350	0	0	108
20180108	355	0	0	108
20180108	1080	0	0	108
20180108	1085	0	0	108
20180108	1090	0	0	108
20180108	1095	0	0	108
20180108	1100	0	0	108
20180108	1105	0	0	108
20180108	1110	0	0	108
20180108	1115	0	0	108
20180108	1120	0	0	108
20180108	1125	0	0	108
20180108	1130	0	0	108
20180108	1135	0	0	108
20180108	1140	0	0	108
20180108	1145	0	0	108
20180108	1150	0	0	108
20180108	1155	0	0	108
20180108	1160	0	0	108
20180108	1165	0	0	108
20180108	1170	0	0	108
20180108	1175	0	0	108
20180108	1180	0	0	108
20180108	1185	0	0	108
20180108	1190	0	0	108
20180108	1195	0	0	108
20180108	1200	0	0	108
20180108	1205	0	0	108
20180108	1210	0	0	108
20180108	1215	0	0	108
20180108	1220	0	0	108
20180108	1225	0	0	108
20180108	1230	0	0	108
20180108	1235	0	0	108
20180108	1240	0	0	108
20180108	1245	0	0	108
20180108	1250	0	0	108
20180108	1255	0	0	108
20180108	1260	0	0	108
20180108	1265	0	0	108
20180108	1270	0	0	108
20180108	1275	0	0	108
20180108	1280	0	0	108
20180108	1285	0	0	108
20180108	1290	0	0	108
20180108	1295	0	0	108
20180108	1300	0	0	108
20180108	1305	0	0	108
20180108	1310	0	0	108
20180108	1315	0	0	108
20180108	1320	0	0	108
20180108	1325	0	0	108
20180108	1330	0	0	108
20180108	1335	0	0	108
20180108	1340	0	0	108
20180108	1345	0	0	108
20180108	1350	0	0	108
20180108	1355	0	0	108
20180108	1360	0	0	108
20180108	1365	0	0	108
20180108	1370	0	0	108
20180108	1375	0	0	108
20180108	1380	0	0	108
20180108	1385	0	0	108
20180108	1390	0	0	108
20180108	1395	0	0	108
20180108	1400	0	0	108
20180108	1405	0	0	108
20180108	1410	0	0	108
20180108	1415	0	0	108
20180108	1420	0	0	108
20180108	1425	0	0	108
20180108	1430	0	0	108
20180108	1435	0	0	108
20180109	15	0	0	109
20180109	20	0	0	109
20180109	25	0	0	109
20180109	30	0	0	109
20180109	35	0	0	109
20180109	110	0	0	109
20180109	115	0	0	109
20180109	120	0	0	109
20180109	125	0	0	109
20180109	130	0	0	109
20180109	135	0	0	109
20180109	140	0	0	109
20180109	145	0	0	109
20180109	150	0	0	109
20180109	155	0	0	109
20180109	160	0	0	109
20180109	165	0	0	109
20180109	170	0	0	109
20180109	175	0	0	109
20180109	180	0	0	109
20180109	185	0	0	109
20180109	190	0	0	109
20180109	195	0	0	109
20180109	200	0	0	109
20180109	205	0	0	109
20180109	210	0	0	109
20180109	215	0	0	109
20180109	220	0	0	109
20180109	225	0	0	109
20180109	230	0	0	109
20180109	235	0	0	109
20180109	240	0	0	109
20180109	245	0	0	109
20180109	250	0	0	109
20180109	255	0	0	109
20180109	260	0	0	109
20180109	265	0	0	109
20180109	270	0	0	109
20180109	275	0	0	109
20180109	280	0	0	109
20180109	285	0	0	109
20180109	290	0	0	109
20180109	295	0	0	109
20180109	300	0	0	109
20180109	305	0	0	109
20180109	310	0	0	109
20180109	315	0	0	109
20180109	320	0	0	109
20180109	325	0	0	109
20180109	330	0	0	109
20180109	335	0	0	109
20180109	340	0	0	109
20180109	345	0	0	109
20180109	350	0	0	109
20180109	355	0	0	109
20180109	1080	0	0	109
20180109	1085	0	0	109
20180109	1090	0	0	109
20180109	1095	0	0	109
20180109	1100	0	0	109
20180109	1105	0	0	109
20180109	1110	0	0	109
20180109	1115	0	0	109
20180109	1120	0	0	109
20180109	1125	0	0	109
20180109	1130	0	0	109
20180109	1135	0	0	109
20180109	1140	0	0	109
20180109	1145	0	0	109
20180109	1150	0	0	109
20180109	1155	0	0	109
20180109	1160	0	0	109
20180109	1165	0	0	109
20180109	1170	0	0	109
20180109	1175	0	0	109
20180109	1180	0	0	109
20180109	1185	0	0	109
20180109	1190	0	0	109
20180109	1195	0	0	109
20180109	1200	0	0	109
20180109	1205	0	0	109
20180109	1210	0	0	109
20180109	1215	0	0	109
20180109	1220	0	0	109
20180109	1225	0	0	109
20180109	1230	0	0	109
20180109	1235	0	0	109
20180109	1240	0	0	109
20180109	1245	0	0	109
20180109	1250	0	0	109
20180109	1255	0	0	109
20180109	1260	0	0	109
20180109	1265	0	0	109
20180109	1270	0	0	109
20180109	1275	0	0	109
20180109	1280	0	0	109
20180109	1285	0	0	109
20180109	1290	0	0	109
20180109	1295	0	0	109
20180109	1300	0	0	109
20180109	1305	0	0	109
20180109	1310	0	0	109
20180109	1315	0	0	109
20180109	1320	0	0	109
20180109	1325	0	0	109
20180109	1330	0	0	109
20180109	1335	0	0	109
20180109	1340	0	0	109
20180109	1345	0	0	109
20180109	1350	0	0	109
20180109	1355	0	0	109
20180109	1360	0	0	109
20180109	1365	0	0	109
20180109	1370	0	0	109
20180109	1375	0	0	109
20180109	1380	0	0	109
20180109	1385	0	0	109
20180109	1390	0	0	109
20180109	1395	0	0	109
20180109	1400	0	0	109
20180109	1405	0	0	109
20180109	1410	0	0	109
20180109	1415	0	0	109
20180109	1420	0	0	109
20180109	1425	0	0	109
20180109	1430	0	0	109
20180109	1435	0	0	109
20180110	15	0	0	110
20180110	20	0	0	110
20180110	25	0	0	110
20180110	30	0	0	110
20180110	35	0	0	110
20180110	110	0	0	110
20180110	115	0	0	110
20180110	120	0	0	110
20180110	125	0	0	110
20180110	130	0	0	110
20180110	135	0	0	110
20180110	140	0	0	110
20180110	145	0	0	110
20180110	150	0	0	110
20180110	155	0	0	110
20180110	160	0	0	110
20180110	165	0	0	110
20180110	170	0	0	110
20180110	175	0	0	110
20180110	180	0	0	110
20180110	185	0	0	110
20180110	190	0	0	110
20180110	195	0	0	110
20180110	200	0	0	110
20180110	205	0	0	110
20180110	210	0	0	110
20180110	215	0	0	110
20180110	220	0	0	110
20180110	225	0	0	110
20180110	230	0	0	110
20180110	235	0	0	110
20180110	240	0	0	110
20180110	245	0	0	110
20180110	250	0	0	110
20180110	255	0	0	110
20180110	260	0	0	110
20180110	265	0	0	110
20180110	270	0	0	110
20180110	275	0	0	110
20180110	280	0	0	110
20180110	285	0	0	110
20180110	290	0	0	110
20180110	295	0	0	110
20180110	300	0	0	110
20180110	305	0	0	110
20180110	310	0	0	110
20180110	315	0	0	110
20180110	320	0	0	110
20180110	325	0	0	110
20180110	330	0	0	110
20180110	335	0	0	110
20180110	340	0	0	110
20180110	345	0	0	110
20180110	350	0	0	110
20180110	355	0	0	110
20180110	1080	0	0	110
20180110	1085	0	0	110
20180110	1090	0	0	110
20180110	1095	0	0	110
20180110	1100	0	0	110
20180110	1105	0	0	110
20180110	1110	0	0	110
20180110	1115	0	0	110
20180110	1120	0	0	110
20180110	1125	0	0	110
20180110	1130	0	0	110
20180110	1135	0	0	110
20180110	1140	0	0	110
20180110	1145	0	0	110
20180110	1150	0	0	110
20180110	1155	0	0	110
20180110	1160	0	0	110
20180110	1165	0	0	110
20180110	1170	0	0	110
20180110	1175	0	0	110
20180110	1180	0	0	110
20180110	1185	0	0	110
20180110	1190	0	0	110
20180110	1195	0	0	110
20180110	1200	0	0	110
20180110	1205	0	0	110
20180110	1210	0	0	110
20180110	1215	0	0	110
20180110	1220	0	0	110
20180110	1225	0	0	110
20180110	1230	0	0	110
20180110	1235	0	0	110
20180110	1240	0	0	110
20180110	1245	0	0	110
20180110	1250	0	0	110
20180110	1255	0	0	110
20180110	1260	0	0	110
20180110	1265	0	0	110
20180110	1270	0	0	110
20180110	1275	0	0	110
20180110	1280	0	0	110
20180110	1285	0	0	110
20180110	1290	0	0	110
20180110	1295	0	0	110
20180110	1300	0	0	110
20180110	1305	0	0	110
20180110	1310	0	0	110
20180110	1315	0	0	110
20180110	1320	0	0	110
20180110	1325	0	0	110
20180110	1330	0	0	110
20180110	1335	0	0	110
20180110	1340	0	0	110
20180110	1345	0	0	110
20180110	1350	0	0	110
20180110	1355	0	0	110
20180110	1360	0	0	110
20180110	1365	0	0	110
20180110	1370	0	0	110
20180110	1375	0	0	110
20180110	1380	0	0	110
20180110	1385	0	0	110
20180110	1390	0	0	110
20180110	1395	0	0	110
20180110	1400	0	0	110
20180110	1405	0	0	110
20180110	1410	0	0	110
20180110	1415	0	0	110
20180110	1420	0	0	110
20180110	1425	0	0	110
20180110	1430	0	0	110
20180110	1435	0	0	110
20180111	15	0	0	111
20180111	20	0	0	111
20180111	25	0	0	111
20180111	30	0	0	111
20180111	35	0	0	111
20180111	110	0	0	111
20180111	115	0	0	111
20180111	120	0	0	111
20180111	125	0	0	111
20180111	130	0	0	111
20180111	135	0	0	111
20180111	140	0	0	111
20180111	145	0	0	111
20180111	150	0	0	111
20180111	155	0	0	111
20180111	160	0	0	111
20180111	165	0	0	111
20180111	170	0	0	111
20180111	175	0	0	111
20180111	180	0	0	111
20180111	185	0	0	111
20180111	190	0	0	111
20180111	195	0	0	111
20180111	200	0	0	111
20180111	205	0	0	111
20180111	210	0	0	111
20180111	215	0	0	111
20180111	220	0	0	111
20180111	225	0	0	111
20180111	230	0	0	111
20180111	235	0	0	111
20180111	240	0	0	111
20180111	245	0	0	111
20180111	250	0	0	111
20180111	255	0	0	111
20180111	260	0	0	111
20180111	265	0	0	111
20180111	270	0	0	111
20180111	275	0	0	111
20180111	280	0	0	111
20180111	285	0	0	111
20180111	290	0	0	111
20180111	295	0	0	111
20180111	300	0	0	111
20180111	305	0	0	111
20180111	310	0	0	111
20180111	315	0	0	111
20180111	320	0	0	111
20180111	325	0	0	111
20180111	330	0	0	111
20180111	335	0	0	111
20180111	340	0	0	111
20180111	345	0	0	111
20180111	350	0	0	111
20180111	355	0	0	111
20180111	1080	0	0	111
20180111	1085	0	0	111
20180111	1090	0	0	111
20180111	1095	0	0	111
20180111	1100	0	0	111
20180111	1105	0	0	111
20180111	1110	0	0	111
20180111	1115	0	0	111
20180111	1120	0	0	111
20180111	1125	0	0	111
20180111	1130	0	0	111
20180111	1135	0	0	111
20180111	1140	0	0	111
20180111	1145	0	0	111
20180111	1150	0	0	111
20180111	1155	0	0	111
20180111	1160	0	0	111
20180111	1165	0	0	111
20180111	1170	0	0	111
20180111	1175	0	0	111
20180111	1180	0	0	111
20180111	1185	0	0	111
20180111	1190	0	0	111
20180111	1195	0	0	111
20180111	1200	0	0	111
20180111	1205	0	0	111
20180111	1210	0	0	111
20180111	1215	0	0	111
20180111	1220	0	0	111
20180111	1225	0	0	111
20180111	1230	0	0	111
20180111	1235	0	0	111
20180111	1240	0	0	111
20180111	1245	0	0	111
20180111	1250	0	0	111
20180111	1255	0	0	111
20180111	1260	0	0	111
20180111	1265	0	0	111
20180111	1270	0	0	111
20180111	1275	0	0	111
20180111	1280	0	0	111
20180111	1285	0	0	111
20180111	1290	0	0	111
20180111	1295	0	0	111
20180111	1300	0	0	111
20180111	1305	0	0	111
20180111	1310	0	0	111
20180111	1315	0	0	111
20180111	1320	0	0	111
20180111	1325	0	0	111
20180111	1330	0	0	111
20180111	1335	0	0	111
20180111	1340	0	0	111
20180111	1345	0	0	111
20180111	1350	0	0	111
20180111	1355	0	0	111
20180111	1360	0	0	111
20180111	1365	0	0	111
20180111	1370	0	0	111
20180111	1375	0	0	111
20180111	1380	0	0	111
20180111	1385	0	0	111
20180111	1390	0	0	111
20180111	1395	0	0	111
20180111	1400	0	0	111
20180111	1405	0	0	111
20180111	1410	0	0	111
20180111	1415	0	0	111
20180111	1420	0	0	111
20180111	1425	0	0	111
20180111	1430	0	0	111
20180111	1435	0	0	111
20180112	15	0	0	112
20180112	20	0	0	112
20180112	25	0	0	112
20180112	30	0	0	112
20180112	35	0	0	112
20180112	110	0	0	112
20180112	115	0	0	112
20180112	120	0	0	112
20180112	125	0	0	112
20180112	130	0	0	112
20180112	135	0	0	112
20180112	140	0	0	112
20180112	145	0	0	112
20180112	150	0	0	112
20180112	155	0	0	112
20180112	160	0	0	112
20180112	165	0	0	112
20180112	170	0	0	112
20180112	175	0	0	112
20180112	180	0	0	112
20180112	185	0	0	112
20180112	190	0	0	112
20180112	195	0	0	112
20180112	200	0	0	112
20180112	205	0	0	112
20180112	210	0	0	112
20180112	215	0	0	112
20180112	220	0	0	112
20180112	225	0	0	112
20180112	230	0	0	112
20180112	235	0	0	112
20180112	240	0	0	112
20180112	245	0	0	112
20180112	250	0	0	112
20180112	255	0	0	112
20180112	260	0	0	112
20180112	265	0	0	112
20180112	270	0	0	112
20180112	275	0	0	112
20180112	280	0	0	112
20180112	285	0	0	112
20180112	290	0	0	112
20180112	295	0	0	112
20180112	300	0	0	112
20180112	305	0	0	112
20180112	310	0	0	112
20180112	315	0	0	112
20180112	320	0	0	112
20180112	325	0	0	112
20180112	330	0	0	112
20180112	335	0	0	112
20180112	340	0	0	112
20180112	345	0	0	112
20180112	350	0	0	112
20180112	355	0	0	112
20180112	1080	0	0	112
20180112	1085	0	0	112
20180112	1090	0	0	112
20180112	1095	0	0	112
20180112	1100	0	0	112
20180112	1105	0	0	112
20180112	1110	0	0	112
20180112	1115	0	0	112
20180112	1120	0	0	112
20180112	1125	0	0	112
20180112	1130	0	0	112
20180112	1135	0	0	112
20180112	1140	0	0	112
20180112	1145	0	0	112
20180112	1150	0	0	112
20180112	1155	0	0	112
20180112	1160	0	0	112
20180112	1165	0	0	112
20180112	1170	0	0	112
20180112	1175	0	0	112
20180112	1180	0	0	112
20180112	1185	0	0	112
20180112	1190	0	0	112
20180112	1195	0	0	112
20180112	1200	0	0	112
20180112	1205	0	0	112
20180112	1210	0	0	112
20180112	1215	0	0	112
20180112	1220	0	0	112
20180112	1225	0	0	112
20180112	1230	0	0	112
20180112	1235	0	0	112
20180112	1240	0	0	112
20180112	1245	0	0	112
20180112	1250	0	0	112
20180112	1255	0	0	112
20180112	1260	0	0	112
20180112	1265	0	0	112
20180112	1270	0	0	112
20180112	1275	0	0	112
20180112	1280	0	0	112
20180112	1285	0	0	112
20180112	1290	0	0	112
20180112	1295	0	0	112
20180112	1300	0	0	112
20180112	1305	0	0	112
20180112	1310	0	0	112
20180112	1315	0	0	112
20180112	1320	0	0	112
20180112	1325	0	0	112
20180112	1330	0	0	112
20180112	1335	0	0	112
20180112	1340	0	0	112
20180112	1345	0	0	112
20180112	1350	0	0	112
20180112	1355	0	0	112
20180112	1360	0	0	112
20180112	1365	0	0	112
20180112	1370	0	0	112
20180112	1375	0	0	112
20180112	1380	0	0	112
20180112	1385	0	0	112
20180112	1390	0	0	112
20180112	1395	0	0	112
20180112	1400	0	0	112
20180112	1405	0	0	112
20180112	1410	0	0	112
20180112	1415	0	0	112
20180112	1420	0	0	112
20180112	1425	0	0	112
20180112	1430	0	0	112
20180112	1435	0	0	112
20180113	15	0	0	113
20180113	20	0	0	113
20180113	25	0	0	113
20180113	30	0	0	113
20180113	35	0	0	113
20180113	110	0	0	113
20180113	115	0	0	113
20180113	120	0	0	113
20180113	125	0	0	113
20180113	130	0	0	113
20180113	135	0	0	113
20180113	140	0	0	113
20180113	145	0	0	113
20180113	150	0	0	113
20180113	155	0	0	113
20180113	160	0	0	113
20180113	165	0	0	113
20180113	170	0	0	113
20180113	175	0	0	113
20180113	180	0	0	113
20180113	185	0	0	113
20180113	190	0	0	113
20180113	195	0	0	113
20180113	200	0	0	113
20180113	205	0	0	113
20180113	210	0	0	113
20180113	215	0	0	113
20180113	220	0	0	113
20180113	225	0	0	113
20180113	230	0	0	113
20180113	235	0	0	113
20180113	240	0	0	113
20180113	245	0	0	113
20180113	250	0	0	113
20180113	255	0	0	113
20180113	260	0	0	113
20180113	265	0	0	113
20180113	270	0	0	113
20180113	275	0	0	113
20180113	280	0	0	113
20180113	285	0	0	113
20180113	290	0	0	113
20180113	295	0	0	113
20180113	300	0	0	113
20180113	305	0	0	113
20180113	310	0	0	113
20180113	315	0	0	113
20180113	320	0	0	113
20180113	325	0	0	113
20180113	330	0	0	113
20180113	335	0	0	113
20180113	340	0	0	113
20180113	345	0	0	113
20180113	350	0	0	113
20180113	355	0	0	113
20180113	1080	0	0	113
20180113	1085	0	0	113
20180113	1090	0	0	113
20180113	1095	0	0	113
20180113	1100	0	0	113
20180113	1105	0	0	113
20180113	1110	0	0	113
20180113	1115	0	0	113
20180113	1120	0	0	113
20180113	1125	0	0	113
20180113	1130	0	0	113
20180113	1135	0	0	113
20180113	1140	0	0	113
20180113	1145	0	0	113
20180113	1150	0	0	113
20180113	1155	0	0	113
20180113	1160	0	0	113
20180113	1165	0	0	113
20180113	1170	0	0	113
20180113	1175	0	0	113
20180113	1180	0	0	113
20180113	1185	0	0	113
20180113	1190	0	0	113
20180113	1195	0	0	113
20180113	1200	0	0	113
20180113	1205	0	0	113
20180113	1210	0	0	113
20180113	1215	0	0	113
20180113	1220	0	0	113
20180113	1225	0	0	113
20180113	1230	0	0	113
20180113	1235	0	0	113
20180113	1240	0	0	113
20180113	1245	0	0	113
20180113	1250	0	0	113
20180113	1255	0	0	113
20180113	1260	0	0	113
20180113	1265	0	0	113
20180113	1270	0	0	113
20180113	1275	0	0	113
20180113	1280	0	0	113
20180113	1285	0	0	113
20180113	1290	0	0	113
20180113	1295	0	0	113
20180113	1300	0	0	113
20180113	1305	0	0	113
20180113	1310	0	0	113
20180113	1315	0	0	113
20180113	1320	0	0	113
20180113	1325	0	0	113
20180113	1330	0	0	113
20180113	1335	0	0	113
20180113	1340	0	0	113
20180113	1345	0	0	113
20180113	1350	0	0	113
20180113	1355	0	0	113
20180113	1360	0	0	113
20180113	1365	0	0	113
20180113	1370	0	0	113
20180113	1375	0	0	113
20180113	1380	0	0	113
20180113	1385	0	0	113
20180113	1390	0	0	113
20180113	1395	0	0	113
20180113	1400	0	0	113
20180113	1405	0	0	113
20180113	1410	0	0	113
20180113	1415	0	0	113
20180113	1420	0	0	113
20180113	1425	0	0	113
20180113	1430	0	0	113
20180113	1435	0	0	113
20180114	15	0	0	114
20180114	20	0	0	114
20180114	25	0	0	114
20180114	30	0	0	114
20180114	35	0	0	114
20180114	110	0	0	114
20180114	115	0	0	114
20180114	120	0	0	114
20180114	125	0	0	114
20180114	130	0	0	114
20180114	135	0	0	114
20180114	140	0	0	114
20180114	145	0	0	114
20180114	150	0	0	114
20180114	155	0	0	114
20180114	160	0	0	114
20180114	165	0	0	114
20180114	170	0	0	114
20180114	175	0	0	114
20180114	180	0	0	114
20180114	185	0	0	114
20180114	190	0	0	114
20180114	195	0	0	114
20180114	200	0	0	114
20180114	205	0	0	114
20180114	210	0	0	114
20180114	215	0	0	114
20180114	220	0	0	114
20180114	225	0	0	114
20180114	230	0	0	114
20180114	235	0	0	114
20180114	240	0	0	114
20180114	245	0	0	114
20180114	250	0	0	114
20180114	255	0	0	114
20180114	260	0	0	114
20180114	265	0	0	114
20180114	270	0	0	114
20180114	275	0	0	114
20180114	280	0	0	114
20180114	285	0	0	114
20180114	290	0	0	114
20180114	295	0	0	114
20180114	300	0	0	114
20180114	305	0	0	114
20180114	310	0	0	114
20180114	315	0	0	114
20180114	320	0	0	114
20180114	325	0	0	114
20180114	330	0	0	114
20180114	335	0	0	114
20180114	340	0	0	114
20180114	345	0	0	114
20180114	350	0	0	114
20180114	355	0	0	114
20180114	1080	0	0	114
20180114	1085	0	0	114
20180114	1090	0	0	114
20180114	1095	0	0	114
20180114	1100	0	0	114
20180114	1105	0	0	114
20180114	1110	0	0	114
20180114	1115	0	0	114
20180114	1120	0	0	114
20180114	1125	0	0	114
20180114	1130	0	0	114
20180114	1135	0	0	114
20180114	1140	0	0	114
20180114	1145	0	0	114
20180114	1150	0	0	114
20180114	1155	0	0	114
20180114	1160	0	0	114
20180114	1165	0	0	114
20180114	1170	0	0	114
20180114	1175	0	0	114
20180114	1180	0	0	114
20180114	1185	0	0	114
20180114	1190	0	0	114
20180114	1195	0	0	114
20180114	1200	0	0	114
20180114	1205	0	0	114
20180114	1210	0	0	114
20180114	1215	0	0	114
20180114	1220	0	0	114
20180114	1225	0	0	114
20180114	1230	0	0	114
20180114	1235	0	0	114
20180114	1240	0	0	114
20180114	1245	0	0	114
20180114	1250	0	0	114
20180114	1255	0	0	114
20180114	1260	0	0	114
20180114	1265	0	0	114
20180114	1270	0	0	114
20180114	1275	0	0	114
20180114	1280	0	0	114
20180114	1285	0	0	114
20180114	1290	0	0	114
20180114	1295	0	0	114
20180114	1300	0	0	114
20180114	1305	0	0	114
20180114	1310	0	0	114
20180114	1315	0	0	114
20180114	1320	0	0	114
20180114	1325	0	0	114
20180114	1330	0	0	114
20180114	1335	0	0	114
20180114	1340	0	0	114
20180114	1345	0	0	114
20180114	1350	0	0	114
20180114	1355	0	0	114
20180114	1360	0	0	114
20180114	1365	0	0	114
20180114	1370	0	0	114
20180114	1375	0	0	114
20180114	1380	0	0	114
20180114	1385	0	0	114
20180114	1390	0	0	114
20180114	1395	0	0	114
20180114	1400	0	0	114
20180114	1405	0	0	114
20180114	1410	0	0	114
20180114	1415	0	0	114
20180114	1420	0	0	114
20180114	1425	0	0	114
20180114	1430	0	0	114
20180114	1435	0	0	114
20180115	15	0	0	115
20180115	20	0	0	115
20180115	25	0	0	115
20180115	30	0	0	115
20180115	35	0	0	115
20180115	110	0	0	115
20180115	115	0	0	115
20180115	120	0	0	115
20180115	125	0	0	115
20180115	130	0	0	115
20180115	135	0	0	115
20180115	140	0	0	115
20180115	145	0	0	115
20180115	150	0	0	115
20180115	155	0	0	115
20180115	160	0	0	115
20180115	165	0	0	115
20180115	170	0	0	115
20180115	175	0	0	115
20180115	180	0	0	115
20180115	185	0	0	115
20180115	190	0	0	115
20180115	195	0	0	115
20180115	200	0	0	115
20180115	205	0	0	115
20180115	210	0	0	115
20180115	215	0	0	115
20180115	220	0	0	115
20180115	225	0	0	115
20180115	230	0	0	115
20180115	235	0	0	115
20180115	240	0	0	115
20180115	245	0	0	115
20180115	250	0	0	115
20180115	255	0	0	115
20180115	260	0	0	115
20180115	265	0	0	115
20180115	270	0	0	115
20180115	275	0	0	115
20180115	280	0	0	115
20180115	285	0	0	115
20180115	290	0	0	115
20180115	295	0	0	115
20180115	300	0	0	115
20180115	305	0	0	115
20180115	310	0	0	115
20180115	315	0	0	115
20180115	320	0	0	115
20180115	325	0	0	115
20180115	330	0	0	115
20180115	335	0	0	115
20180115	340	0	0	115
20180115	345	0	0	115
20180115	350	0	0	115
20180115	355	0	0	115
20180115	1080	0	0	115
20180115	1085	0	0	115
20180115	1090	0	0	115
20180115	1095	0	0	115
20180115	1100	0	0	115
20180115	1105	0	0	115
20180115	1110	0	0	115
20180115	1115	0	0	115
20180115	1120	0	0	115
20180115	1125	0	0	115
20180115	1130	0	0	115
20180115	1135	0	0	115
20180115	1140	0	0	115
20180115	1145	0	0	115
20180115	1150	0	0	115
20180115	1155	0	0	115
20180115	1160	0	0	115
20180115	1165	0	0	115
20180115	1170	0	0	115
20180115	1175	0	0	115
20180115	1180	0	0	115
20180115	1185	0	0	115
20180115	1190	0	0	115
20180115	1195	0	0	115
20180115	1200	0	0	115
20180115	1205	0	0	115
20180115	1210	0	0	115
20180115	1215	0	0	115
20180115	1220	0	0	115
20180115	1225	0	0	115
20180115	1230	0	0	115
20180115	1235	0	0	115
20180115	1240	0	0	115
20180115	1245	0	0	115
20180115	1250	0	0	115
20180115	1255	0	0	115
20180115	1260	0	0	115
20180115	1265	0	0	115
20180115	1270	0	0	115
20180115	1275	0	0	115
20180115	1280	0	0	115
20180115	1285	0	0	115
20180115	1290	0	0	115
20180115	1295	0	0	115
20180115	1300	0	0	115
20180115	1305	0	0	115
20180115	1310	0	0	115
20180115	1315	0	0	115
20180115	1320	0	0	115
20180115	1325	0	0	115
20180115	1330	0	0	115
20180115	1335	0	0	115
20180115	1340	0	0	115
20180115	1345	0	0	115
20180115	1350	0	0	115
20180115	1355	0	0	115
20180115	1360	0	0	115
20180115	1365	0	0	115
20180115	1370	0	0	115
20180115	1375	0	0	115
20180115	1380	0	0	115
20180115	1385	0	0	115
20180115	1390	0	0	115
20180115	1395	0	0	115
20180115	1400	0	0	115
20180115	1405	0	0	115
20180115	1410	0	0	115
20180115	1415	0	0	115
20180115	1420	0	0	115
20180115	1425	0	0	115
20180115	1430	0	0	115
20180115	1435	0	0	115
20180116	15	0	0	116
20180116	20	0	0	116
20180116	25	0	0	116
20180116	30	0	0	116
20180116	35	0	0	116
20180116	110	0	0	116
20180116	115	0	0	116
20180116	120	0	0	116
20180116	125	0	0	116
20180116	130	0	0	116
20180116	135	0	0	116
20180116	140	0	0	116
20180116	145	0	0	116
20180116	150	0	0	116
20180116	155	0	0	116
20180116	160	0	0	116
20180116	165	0	0	116
20180116	170	0	0	116
20180116	175	0	0	116
20180116	180	0	0	116
20180116	185	0	0	116
20180116	190	0	0	116
20180116	195	0	0	116
20180116	200	0	0	116
20180116	205	0	0	116
20180116	210	0	0	116
20180116	215	0	0	116
20180116	220	0	0	116
20180116	225	0	0	116
20180116	230	0	0	116
20180116	235	0	0	116
20180116	240	0	0	116
20180116	245	0	0	116
20180116	250	0	0	116
20180116	255	0	0	116
20180116	260	0	0	116
20180116	265	0	0	116
20180116	270	0	0	116
20180116	275	0	0	116
20180116	280	0	0	116
20180116	285	0	0	116
20180116	290	0	0	116
20180116	295	0	0	116
20180116	300	0	0	116
20180116	305	0	0	116
20180116	310	0	0	116
20180116	315	0	0	116
20180116	320	0	0	116
20180116	325	0	0	116
20180116	330	0	0	116
20180116	335	0	0	116
20180116	340	0	0	116
20180116	345	0	0	116
20180116	350	0	0	116
20180116	355	0	0	116
20180116	1080	0	0	116
20180116	1085	0	0	116
20180116	1090	0	0	116
20180116	1095	0	0	116
20180116	1100	0	0	116
20180116	1105	0	0	116
20180116	1110	0	0	116
20180116	1115	0	0	116
20180116	1120	0	0	116
20180116	1125	0	0	116
20180116	1130	0	0	116
20180116	1135	0	0	116
20180116	1140	0	0	116
20180116	1145	0	0	116
20180116	1150	0	0	116
20180116	1155	0	0	116
20180116	1160	0	0	116
20180116	1165	0	0	116
20180116	1170	0	0	116
20180116	1175	0	0	116
20180116	1180	0	0	116
20180116	1185	0	0	116
20180116	1190	0	0	116
20180116	1195	0	0	116
20180116	1200	0	0	116
20180116	1205	0	0	116
20180116	1210	0	0	116
20180116	1215	0	0	116
20180116	1220	0	0	116
20180116	1225	0	0	116
20180116	1230	0	0	116
20180116	1235	0	0	116
20180116	1240	0	0	116
20180116	1245	0	0	116
20180116	1250	0	0	116
20180116	1255	0	0	116
20180116	1260	0	0	116
20180116	1265	0	0	116
20180116	1270	0	0	116
20180116	1275	0	0	116
20180116	1280	0	0	116
20180116	1285	0	0	116
20180116	1290	0	0	116
20180116	1295	0	0	116
20180116	1300	0	0	116
20180116	1305	0	0	116
20180116	1310	0	0	116
20180116	1315	0	0	116
20180116	1320	0	0	116
20180116	1325	0	0	116
20180116	1330	0	0	116
20180116	1335	0	0	116
20180116	1340	0	0	116
20180116	1345	0	0	116
20180116	1350	0	0	116
20180116	1355	0	0	116
20180116	1360	0	0	116
20180116	1365	0	0	116
20180116	1370	0	0	116
20180116	1375	0	0	116
20180116	1380	0	0	116
20180116	1385	0	0	116
20180116	1390	0	0	116
20180116	1395	0	0	116
20180116	1400	0	0	116
20180116	1405	0	0	116
20180116	1410	0	0	116
20180116	1415	0	0	116
20180116	1420	0	0	116
20180116	1425	0	0	116
20180116	1430	0	0	116
20180116	1435	0	0	116
20180117	15	0	0	117
20180117	20	0	0	117
20180117	25	0	0	117
20180117	30	0	0	117
20180117	35	0	0	117
20180117	110	0	0	117
20180117	115	0	0	117
20180117	120	0	0	117
20180117	125	0	0	117
20180117	130	0	0	117
20180117	135	0	0	117
20180117	140	0	0	117
20180117	145	0	0	117
20180117	150	0	0	117
20180117	155	0	0	117
20180117	160	0	0	117
20180117	165	0	0	117
20180117	170	0	0	117
20180117	175	0	0	117
20180117	180	0	0	117
20180117	185	0	0	117
20180117	190	0	0	117
[truncated: 54,870 more rows]
