# Supplementary material for: Optimizing the power of human performed audio surveys for monitoring the endangered Houston toad using automated recording devices
Source: PeerJ. 2021 Aug 6;9:e11935. doi: 10.7717/peerj.11935 (PMC8351579; doi:10.7717/peerj.11935)
Supplement: Supplemental Information 2 [file peerj-09-11935-s002.csv]

date	hour	temp	hum	wind	pressure	precip	moon	d_p24
20180101	1	-0.6	92	23.6666666666667	30.1	0.05	0.21	NA
20180101	2	-0.933333333333333	90.6666666666667	16	30.1066666666667	0.15	0.21	NA
20180101	3	-1.1	92	16.6666666666667	30.0766666666667	0.04	0.21	NA
20180101	4	-1.3	89.3333333333333	16	30.0866666666667	0.12	0.21	NA
20180101	5	-2.03333333333333	90.6666666666667	21.3333333333333	30.11	0.04	0.21	NA
20180101	6	-2.2	86	18.6666666666667	30.09	0.08	0.21	NA
20180101	7	-2.2	78	20	30.07	0.15	0.21	NA
20180101	8	-2.4	71.6666666666667	19.3333333333333	30.0766666666667	0.24	0.21	NA
20180101	9	-2.8	66.6666666666667	22.3333333333333	30.0766666666667	0.07	0.21	NA
20180101	10	-2.4	59.3333333333333	22.3333333333333	30.1033333333333	0.03	0.21	NA
20180101	11	-2.8	58.3333333333333	15.3333333333333	30.1166666666667	0.16	0.21	NA
20180101	12	-3.13333333333333	58.3333333333333	21	30.1166666666667	0.25	0.21	NA
20180101	13	-3.9	59	18.3333333333333	30.14	0.05	0.21	NA
20180101	14	-4.4	59	20.6666666666667	30.1666666666667	0.05	0.21	NA
20180101	15	-4.4	58	21.6666666666667	30.19	0.12	0.21	NA
20180101	16	-3.66666666666667	55	19	30.2066666666667	0.18	0.21	NA
20180101	17	-2.93333333333333	52.3333333333333	20	30.2133333333333	0.18	0.21	NA
20180101	18	-1.86666666666667	48.6666666666667	20.3333333333333	30.2033333333333	0.15	0.21	NA
20180101	19	-1.7	49	15.3333333333333	30.17	0.19	0.21	NA
20180101	20	-0.6	47	16	30.1433333333333	0.08	0.21	NA
20180101	21	-0.6	47	14	30.13	0.04	0.21	NA
20180101	22	-0.4	47.6666666666667	15	30.11	0.03	0.21	NA
20180101	23	-0.4	49.6666666666667	12.3333333333333	30.1	0.09	0.21	NA
20180101	24	-0.6	51	12.6666666666667	30.09	0.07	0.21	NA
20180102	1	-1.1	53	11.6666666666667	30.09	0.08	0.14	-0.0100000000000016
20180102	2	-1.1	53	12.3333333333333	30.1033333333333	0.04	0.14	-0.00333333333340136
20180102	3	-1.1	53	13.6666666666667	30.1033333333333	0.04	0.14	0.0266666666665998
20180102	4	-1.1	53	11.6666666666667	30.1	0.14	0.14	0.0133333333332999
20180102	5	-1.1	52.3333333333333	10.3333333333333	30.1066666666667	0.08	0.14	-0.00333333333329833
20180102	6	-1.1	51	9.33333333333333	30.0966666666667	0.15	0.14	0.00666666666669968
20180102	7	-1.375	51.5	8.75	30.0825	0.08	0.14	0.0124999999999993
20180102	8	-1.1	51	9	30.07	0.25	0.14	-0.00666666666669968
20180102	9	-1.1	50.3333333333333	8	30.0666666666667	0.04	0.14	-0.0100000000000016
20180102	10	-1.1	47	9.33333333333333	30.0666666666667	0.04	0.14	-0.0366666666666013
20180102	11	-1.7	49.6666666666667	8.66666666666667	30.0666666666667	0.04	0.14	-0.0500000000000007
20180102	12	-1.7	51	8.33333333333333	30.0433333333333	0.06	0.14	-0.0733333333333981
20180102	13	-2.2	52.3333333333333	8.66666666666667	30.05	0.17	0.14	-0.0899999999999999
20180102	14	-2.2	51	7.66666666666667	30.05	0.34	0.14	-0.116666666666699
20180102	15	-2.2	51	9.66666666666667	30.06	0.19	0.14	-0.130000000000003
20180102	16	-1.7	51	10.6666666666667	30.07	0.18	0.14	-0.136666666666699
20180102	17	-1.3	49.6666666666667	10.6666666666667	30.0666666666667	0.07	0.14	-0.146666666666601
20180102	18	-0.766666666666667	47.6666666666667	9.66666666666667	30.04	0.15	0.14	-0.163333333333302
20180102	19	-0.933333333333333	45.6666666666667	9.33333333333333	30.0033333333333	0.08	0.14	-0.166666666666703
20180102	20	-0.6	45.6666666666667	7.66666666666667	29.97	0.08	0.14	-0.1733333333333
20180102	21	-0.6	44.3333333333333	9.66666666666667	29.9333333333333	0.16	0.14	-0.196666666666697
20180102	22	-0.2	43.6666666666667	10	29.9366666666667	0.15	0.14	-0.1733333333333
20180102	23	-0.766666666666667	52.6666666666667	14	29.9566666666667	0.06	0.14	-0.143333333333302
20180102	24	-1.1	56	12.3333333333333	29.96	0.12	0.14	-0.129999999999999
20180103	1	-1.1	56.6666666666667	13	29.9666666666667	0.05	0.08	-0.123333333333299
20180103	2	-1.3	58	12.6666666666667	29.9766666666667	0.14	0.08	-0.126666666666601
20180103	3	-1.7	57	12.6666666666667	29.9966666666667	0.07	0.08	-0.106666666666598
20180103	4	-2.2	59.3333333333333	15	30	0.15	0.08	-0.100000000000001
20180103	5	-2.2	63	15	30	0.18	0.08	-0.106666666666701
20180103	6	-2.96666666666667	66.6666666666667	11.3333333333333	29.9966666666667	0.16	0.08	-0.0999999999999979
20180103	7	-4.725	72.25	5.25	29.975	0.17	0.08	-0.107499999999998
20180103	8	-4.6	75	5.33333333333333	29.97	0.16	0.08	-0.100000000000001
20180103	9	-5.2	77	8.66666666666667	29.9633333333333	0.13	0.08	-0.103333333333399
20180103	10	-5.76666666666667	79.3333333333333	7	29.95	0.2	0.08	-0.116666666666699
20180103	11	-6.1	81	8.66666666666667	29.95	0.03	0.08	-0.116666666666699
20180103	12	-6.1	79.6666666666667	8.66666666666667	29.9533333333333	0.05	0.08	-0.0899999999999999
20180103	13	-6.3	78.3333333333333	8	29.9533333333333	0.31	0.08	-0.0966666666666995
20180103	14	-6.7	82	0	29.95	0.29	0.08	-0.100000000000001
20180103	15	-5.16666666666667	79.6666666666667	5.33333333333333	29.9566666666667	0.3	0.08	-0.1033333333333
20180103	16	-2.2	64	8.66666666666667	29.97	0.07	0.08	-0.100000000000001
20180103	17	0.166666666666667	56.6666666666667	10	29.9633333333333	0.08	0.08	-0.103333333333399
20180103	18	2.76666666666667	46.6666666666667	9.66666666666667	29.94	0.16	0.08	-0.0999999999999979
20180103	19	4.63333333333333	40.3333333333333	8.66666666666667	29.9033333333333	0.05	0.08	-0.0999999999999979
20180103	20	7.23333333333333	33.3333333333333	11	29.8566666666667	0.06	0.08	-0.113333333333298
20180103	21	8.86666666666667	29	11.3333333333333	29.83	0.25	0.08	-0.103333333333303
20180103	22	10.2	26	9.66666666666667	29.8066666666667	0.2	0.08	-0.129999999999999
20180103	23	10.6	26	9.66666666666667	29.8	0.13	0.08	-0.156666666666698
20180103	24	9.26666666666667	33.3333333333333	0	29.8	0.57	0.08	-0.16
20180104	1	4.06666666666667	54.3333333333333	0	29.8	0.53	0.03	-0.1666666666667
20180104	2	1.66666666666667	64.6666666666667	1.66666666666667	29.8133333333333	0.12	0.03	-0.163333333333398
20180104	3	0.4	72	0	29.8266666666667	0.32	0.03	-0.170000000000002
20180104	4	0	73	0	29.83	0.57	0.03	-0.170000000000002
20180104	5	-0.4	74	0	29.8333333333333	0.41	0.03	-0.1666666666667
20180104	6	-0.933333333333333	77	0	29.8366666666667	0.28	0.03	-0.16
20180104	7	-1.5	79	0	29.8233333333333	0.14	0.03	-0.151666666666703
20180104	8	-2.03333333333333	81	0	29.82	0.13	0.03	-0.149999999999999
20180104	9	-2.2	83.6666666666667	0	29.82	0.07	0.03	-0.143333333333299
20180104	10	-2.4	82.3333333333333	0	29.82	0.36	0.03	-0.129999999999999
20180104	11	-2.96666666666667	84.6666666666667	0	29.82	0.35	0.03	-0.129999999999999
20180104	12	-2.96666666666667	82.3333333333333	1.66666666666667	29.8266666666667	0.05	0.03	-0.126666666666601
20180104	13	-3.5	86	0	29.8466666666667	0.06	0.03	-0.106666666666602
20180104	14	-3.86666666666667	87	1.66666666666667	29.85	0.2	0.03	-0.0999999999999979
20180104	15	-0.566666666666667	79.3333333333333	1.66666666666667	29.8533333333333	0.33	0.03	-0.103333333333399
20180104	16	3.9	59.3333333333333	5	29.87	0.44	0.03	-0.0999999999999979
20180104	17	6.66666666666667	43.3333333333333	1.66666666666667	29.8766666666667	0.53	0.03	-0.0866666666665985
20180104	18	8.5	37	0	29.86	0.24	0.03	-0.0800000000000018
20180104	19	9.6	33.6666666666667	0	29.8366666666667	0.25	0.03	-0.0666666666665989
20180104	20	11.1	31.3333333333333	1.66666666666667	29.81	0.3	0.03	-0.0466666666667024
20180104	21	11.3333333333333	30	0	29.7933333333333	0.55	0.03	-0.0366666666666973
20180104	22	12.0333333333333	29.6666666666667	1.66666666666667	29.7833333333333	0.21	0.03	-0.0233333333334009
20180104	23	11.6666666666667	31.3333333333333	6.66666666666667	29.7833333333333	0.28	0.03	-0.0166666666667012
20180104	24	9.8	37	6	29.78	0.34	0.03	-0.0199999999999996
20180105	1	7.23333333333333	47	5	29.7933333333333	0.34	0.01	-0.00666666666669968
20180105	2	6.5	51.6666666666667	1.66666666666667	29.8	0.34	0.01	-0.0133333333332999
20180105	3	6.5	53	1.66666666666667	29.8066666666667	0.38	0.01	-0.0199999999999996
20180105	4	5.76666666666667	60.6666666666667	0	29.82	0.21	0.01	-0.00999999999999801
20180105	5	5.4	65.6666666666667	0	29.8266666666667	0.44	0.01	-0.00666666666660021
20180105	6	5	68.3333333333333	1.66666666666667	29.83	0.15	0.01	-0.00666666666670324
20180105	7	7.25	68	2.5	29.8275	0.34	0.01	0.00416666666670196
20180105	8	5.16666666666667	65.6666666666667	0	29.83	0.25	0.01	0.00999999999999801
20180105	9	5.93333333333333	53	3.33333333333333	29.82	0.35	0.01	0
20180105	10	5.76666666666667	52.3333333333333	1.66666666666667	29.82	0.08	0.01	0
20180105	11	5.6	55.6666666666667	1.66666666666667	29.8166666666667	0.65	0.01	-0.00333333333330188
20180105	12	5.6	57	0	29.82	0.14	0.01	-0.00666666666669968
20180105	13	5	65.6666666666667	0	29.8266666666667	0.5	0.01	-0.0199999999999996
20180105	14	4.8	69.3333333333333	3.33333333333333	29.8433333333333	0.41	0.01	-0.00666666666669968
20180105	15	6.13333333333333	64.6666666666667	1.66666666666667	29.86	0.46	0.01	0.00666666666669968
20180105	16	7.06666666666667	62.6666666666667	3.33333333333333	29.87	0.33	0.01	0
20180105	17	8.86666666666667	48.6666666666667	6.66666666666667	29.89	0.08	0.01	0.0133333333332999
20180105	18	10.5666666666667	38.6666666666667	5.33333333333333	29.88	0.28	0.01	0.0199999999999996
20180105	19	12.7666666666667	33	9.33333333333333	29.8433333333333	0.05	0.01	0.00666666666660021
20180105	20	14.2333333333333	29.3333333333333	9.66666666666667	29.8066666666667	0.13	0.01	-0.00333333333329833
20180105	21	15	27	9	29.7866666666667	0.04	0.01	-0.00666666666660021
20180105	22	15.4	27	10.3333333333333	29.7766666666667	0.09	0.01	-0.00666666666660021
20180105	23	14.6	28.3333333333333	9.66666666666667	29.7666666666667	0.09	0.01	-0.0166666666665982
20180105	24	13.1333333333333	32.6666666666667	4.33333333333333	29.7666666666667	0.59	0.01	-0.0133333333332999
20180106	1	9.3	49	0	29.7733333333333	0.33	0	-0.0199999999999996
20180106	2	7.03333333333333	60	3.33333333333333	29.7866666666667	0.26	0	-0.0133333333332999
20180106	3	7.8	58.6666666666667	0	29.8	0.16	0	-0.00666666666669968
20180106	4	6.86666666666667	65.6666666666667	7	29.8	0.04	0	-0.0199999999999996
20180106	5	7.6	67	10.3333333333333	29.79	0.05	0	-0.0366666666667008
20180106	6	6.46666666666667	74.3333333333333	7.66666666666667	29.7966666666667	0.2	0	-0.0333333333332995
20180106	7	8.625	83.5	7.25	29.7025	0.08	0	-0.125
20180106	8	5	84.6666666666667	1.66666666666667	29.79	0.52	0	-0.0399999999999991
20180106	9	2.76666666666667	93.6666666666667	0	29.7966666666667	0.57	0	-0.0233333333333015
20180106	10	2.2	93.6666666666667	0	29.79	0.36	0	-0.0300000000000011
20180106	11	0.933333333333333	96	0	29.79	0.38	0	-0.0266666666666993
20180106	12	0.2	98.6666666666667	0	29.7933333333333	0.12	0	-0.0266666666666993
20180106	13	0.2	100	1.66666666666667	29.8066666666667	0.51	0	-0.0199999999999996
20180106	14	0	100	1.66666666666667	29.8033333333333	0.3	0	-0.0400000000000027
20180106	15	3.53333333333333	95	5	29.82	0.31	0	-0.0399999999999991
20180106	16	7.8	84	9.66666666666667	29.8433333333333	0.17	0	-0.0266666666666993
20180106	17	11.7	74.3333333333333	10	29.8566666666667	0.1	0	-0.0333333333332995
20180106	18	14.8333333333333	66	9	29.8366666666667	0.1	0	-0.0433333333332975
20180106	19	17.0666666666667	58.6666666666667	9.33333333333333	29.8	0.09	0	-0.043333333333301
20180106	20	17.8	54.6666666666667	10.6666666666667	29.76	0.08	0	-0.0466666666666988
20180106	21	17.8	52	9.33333333333333	29.75	0.13	0	-0.0366666666667008
20180106	22	17.8	54	6.66666666666667	29.74	0.09	0	-0.0366666666667008
20180106	23	17.4	55.3333333333333	7	29.7366666666667	0.12	0	-0.0300000000000011
20180106	24	16.6666666666667	58	5	29.72	0.5	0	-0.0466666666667024
20180107	1	15	64.3333333333333	4.33333333333333	29.7233333333333	0.2	0.01	-0.0500000000000007
20180107	2	13.9	69	5	29.72	0.1	0.01	-0.066666666666702
20180107	3	13.05	74.5	10.75	29.72	0.08	0.01	-0.0800000000000018
20180107	4	12.2	86.3333333333333	11.6666666666667	29.72	0.06	0.01	-0.0800000000000018
20180107	5	11.3	87.3333333333333	13	29.71	0.05	0.01	-0.0799999999999983
20180107	6	10.4	84	9.33333333333333	29.7066666666667	0.06	0.01	-0.0899999999999999
20180107	7	8.3	88.75	6	29.7125	0.08	0.01	0.00999999999999801
20180107	8	9.7	94.5	10.5	29.67	0.03	0.01	-0.119999999999997
20180107	9	10	96	11.5	29.655	0.2	0.01	-0.141666666666698
20180107	10	10.6	94	11.6666666666667	29.6333333333333	0.05	0.01	-0.156666666666698
20180107	11	11.1	93	11.3333333333333	29.6166666666667	0.27	0.01	-0.1733333333333
20180107	12	10.7666666666667	95	8.66666666666667	29.59	0.08	0.01	-0.203333333333301
20180107	13	10.9333333333333	96	11	29.5833333333333	0.09	0.01	-0.2233333333334
20180107	14	11.1	96	11.6666666666667	29.58	0.07	0.01	-0.223333333333301
20180107	15	11.7	96	10	29.5733333333333	0.13	0.01	-0.246666666666702
20180107	16	12.6	92	11.3333333333333	29.5766666666667	0.08	0.01	-0.266666666666602
20180107	17	14.6	85	13.6666666666667	29.5633333333333	0.07	0.01	-0.293333333333401
20180107	18	17.9666666666667	72.6666666666667	19	29.5266666666667	0.08	0.01	-0.310000000000002
20180107	19	19.8	65.3333333333333	26.3333333333333	29.4733333333333	0.05	0.01	-0.3266666666667
20180107	20	20	65	20	29.42	0.12	0.01	-0.34
20180107	21	20	65	17	29.4133333333333	0.05	0.01	-0.336666666666702
20180107	22	20.4	63.6666666666667	16.6666666666667	29.39	0.17	0.01	-0.349999999999998
20180107	23	20	68	14	29.3866666666667	0.14	0.01	-0.350000000000001
20180107	24	19.4333333333333	70.3333333333333	14.6666666666667	29.39	0.07	0.01	-0.329999999999998
20180108	1	18.5	75.3333333333333	11.6666666666667	29.3933333333333	0.19	0.04	-0.330000000000002
20180108	2	18.3	77	10.3333333333333	29.4166666666667	0.16	0.04	-0.303333333333299
20180108	3	17.8	81	12	29.4166666666667	0.21	0.04	-0.303333333333299
20180108	4	17.4	83	11.3333333333333	29.41	0.04	0.04	-0.309999999999999
20180108	5	16.6666666666667	86	9.33333333333333	29.42	0.06	0.04	-0.289999999999999
20180108	6	15.2	90	9.66666666666667	29.42	0.03	0.04	-0.286666666666697
20180108	7	14.6333333333333	78	22.3333333333333	29.4433333333333	0.05	0.04	-0.269166666666699
20180108	8	12.7666666666667	64	22.3333333333333	29.4666666666667	0.16	0.04	-0.203333333333301
20180108	9	12.0333333333333	65.6666666666667	21.6666666666667	29.48	0.15	0.04	-0.175000000000001
20180108	10	11.3	70.3333333333333	21.3333333333333	29.4866666666667	0.2	0.04	-0.146666666666601
20180108	11	10.7666666666667	71	22	29.5133333333333	0.17	0.04	-0.103333333333399
20180108	12	9.6	71	15.3333333333333	29.5366666666667	0.18	0.04	-0.053333333333299
20180108	13	8.7	72	13.3333333333333	29.57	0.19	0.04	-0.0133333333332999
20180108	14	7.96666666666667	71.6666666666667	12.3333333333333	29.5866666666667	0.19	0.04	0.00666666666670324
20180108	15	9.23333333333333	66.6666666666667	16	29.6133333333333	0.14	0.04	0.0400000000000027
20180108	16	11.5	57.6666666666667	19	29.6466666666667	0.07	0.04	0.0700000000000003
20180108	17	13.3333333333333	51	21.6666666666667	29.6433333333333	0.08	0.04	0.0799999999999983
20180108	18	14.8	46.3333333333333	16	29.64	0.05	0.04	0.113333333333301
20180108	19	15.5666666666667	43	19.3333333333333	29.6066666666667	0.05	0.04	0.1333333333334
20180108	20	16.5	41	23.3333333333333	29.59	0.05	0.04	0.169999999999998
20180108	21	17.4	37.3333333333333	25.3333333333333	29.5866666666667	0.16	0.04	0.173333333333403
20180108	22	17.8	35	20	29.58	0.08	0.04	0.189999999999998
20180108	23	17.6	35.6666666666667	15.6666666666667	29.5833333333333	0.04	0.04	0.196666666666601
20180108	24	16.1333333333333	40.6666666666667	7.66666666666667	29.59	0.36	0.04	0.199999999999999
20180109	1	13.8666666666667	49	5	29.6033333333333	0.18	0.09	0.210000000000001
20180109	2	10.9666666666667	59.6666666666667	1.66666666666667	29.6133333333333	0.57	0.09	0.196666666666601
20180109	3	10.3666666666667	59.3333333333333	1.66666666666667	29.6266666666667	0.35	0.09	0.210000000000001
20180109	4	9.83333333333333	63	7	29.64	0.18	0.09	0.23
20180109	5	10	63	8.66666666666667	29.65	0.08	0.09	0.229999999999997
20180109	6	8.7	67.6666666666667	2.66666666666667	29.65	0.12	0.09	0.229999999999997
20180109	7	6.825	75.5	6.5	29.6625	0.09	0.09	0.219166666666702
20180109	8	7.03333333333333	74	6	29.6333333333333	0.25	0.09	0.1666666666666
20180109	9	6.5	76	1.66666666666667	29.64	0.14	0.09	0.16
20180109	10	4.63333333333333	83	0	29.6333333333333	0.44	0.09	0.146666666666601
20180109	11	3.7	88.6666666666667	0	29.62	0.55	0.09	0.106666666666701
20180109	12	2.76666666666667	92.3333333333333	3.33333333333333	29.62	0.5	0.09	0.0833333333333002
20180109	13	2.6	91	0	29.62	0.55	0.09	0.0500000000000007
20180109	14	2.03333333333333	92	0	29.62	0.21	0.09	0.0333333333332995
20180109	15	5.56666666666667	84.6666666666667	3.33333333333333	29.6466666666667	0.12	0.09	0.0333333333333989
20180109	16	8.33333333333333	76.6666666666667	3.33333333333333	29.65	0.05	0.09	0.00333333333329833
20180109	17	11.3	69.6666666666667	0	29.65	0.2	0.09	0.00666666666669968
20180109	18	13.7	59	0	29.6333333333333	0.5	0.09	-0.00666666666669968
20180109	19	16.1333333333333	48.3333333333333	0	29.5933333333333	0.38	0.09	-0.0133333333333994
20180109	20	17.9666666666667	40.3333333333333	0	29.55	0.08	0.09	-0.0399999999999991
20180109	21	19.2333333333333	38.6666666666667	3.33333333333333	29.5333333333333	0.27	0.09	-0.0533333333334021
20180109	22	19.4	37	3.66666666666667	29.5133333333333	0.08	0.09	-0.0666666666666984
20180109	23	19.0666666666667	39.6666666666667	3.33333333333333	29.51	0.19	0.09	-0.0733333333332986
20180109	24	16.6666666666667	52.3333333333333	5.33333333333333	29.5133333333333	0.05	0.09	-0.0766666666667
20180110	1	12.8	69	4.33333333333333	29.52	0.12	0.15	-0.0833333333333002
20180110	2	10.9333333333333	75	3.33333333333333	29.5233333333333	0.31	0.15	-0.0899999999999999
20180110	3	9.6	79	0	29.5366666666667	0.41	0.15	-0.0899999999999999
20180110	4	8.5	86	6	29.54	0.06	0.15	-0.100000000000001
20180110	5	8.13333333333333	95	8.33333333333333	29.5433333333333	0.25	0.15	-0.106666666666698
20180110	6	8.3	96	14.6666666666667	29.5433333333333	0.09	0.15	-0.106666666666698
20180110	7	7.25	99	10.25	29.605	0.32	0.15	-0.057500000000001
20180110	8	7.8	97.3333333333333	10	29.5066666666667	0.06	0.15	-0.126666666666601
20180110	9	7.8	97.3333333333333	9.66666666666667	29.4933333333333	0.06	0.15	-0.1466666666667
20180110	10	7.6	100	12	29.49	0.03	0.15	-0.143333333333302
20180110	11	7.2	98.6666666666667	11	29.4866666666667	0.07	0.15	-0.133333333333301
20180110	12	7.6	98.6666666666667	10.3333333333333	29.4766666666667	0.03	0.15	-0.143333333333302
20180110	13	7.8	100	3.33333333333333	29.4766666666667	0.3	0.15	-0.143333333333302
20180110	14	8.13333333333333	98.6666666666667	3.33333333333333	29.4733333333333	0.1	0.15	-0.1466666666667
20180110	15	8.86666666666667	97.3333333333333	11.3333333333333	29.4733333333333	0.06	0.15	-0.1733333333334
20180110	16	11.3	88.3333333333333	10.6666666666667	29.4733333333333	0.15	0.15	-0.176666666666698
20180110	17	14.8333333333333	75.6666666666667	14	29.47	0.05	0.15	-0.18
20180110	18	16.7	68	16.6666666666667	29.4433333333333	0.13	0.15	-0.190000000000001
20180110	19	18.1333333333333	61.6666666666667	18	29.4	0.16	0.15	-0.193333333333303
20180110	20	19.0666666666667	60.3333333333333	19	29.34	0.09	0.15	-0.210000000000001
20180110	21	19.7	58	19.5	29.305	0.11	0.15	-0.2283333333333
20180110	22	20.575	55.5	18.75	29.25	0.09	0.15	-0.2633333333333
20180110	23	20.4	55.6666666666667	23.3333333333333	29.24	0.15	0.15	-0.270000000000003
20180110	24	19.2333333333333	61	16.6666666666667	29.2366666666667	0.12	0.15	-0.2766666666666
20180111	1	17.8	67	13	29.2433333333333	0.2	0.22	-0.276666666666699
20180111	2	17.2	70.6666666666667	11.3333333333333	29.2466666666667	0.13	0.22	-0.2766666666666
20180111	3	17.0333333333333	73	9.66666666666667	29.27	0.11	0.22	-0.266666666666701
20180111	4	15.7666666666667	79.6666666666667	10.6666666666667	29.2733333333333	0.17	0.22	-0.266666666666698
20180111	5	14.4	90	10.6666666666667	29.2633333333333	0.36	0.22	-0.280000000000001
20180111	6	14.0666666666667	92	8.33333333333333	29.2666666666667	0.14	0.22	-0.2766666666666
20180111	7	13.475	93	3.25	29.3075	0.38	0.22	-0.297499999999999
20180111	8	13.5	92	0	29.3	0.23	0.22	-0.206666666666699
20180111	9	12.8	94	1.66666666666667	29.2833333333333	0.43	0.22	-0.210000000000001
20180111	10	12.8	95	1.66666666666667	29.26	0.38	0.22	-0.229999999999997
20180111	11	12.2	96	4.33333333333333	29.2366666666667	0.62	0.22	-0.25
20180111	12	11.8666666666667	96	1.66666666666667	29.24	0.3	0.22	-0.2366666666667
20180111	13	12.4	96	6	29.2366666666667	0.34	0.22	-0.239999999999998
20180111	14	12.8	96	0	29.26	0.46	0.22	-0.213333333333299
20180111	15	13.1333333333333	97.3333333333333	3.33333333333333	29.2766666666667	0.31	0.22	-0.196666666666601
20180111	16	14.4333333333333	92	4.33333333333333	29.3	0.32	0.22	-0.1733333333333
20180111	17	16.1333333333333	88	8.66666666666667	29.3133333333333	0.19	0.22	-0.156666666666698
20180111	18	19.2333333333333	73.6666666666667	14.3333333333333	29.2866666666667	0.13	0.22	-0.156666666666599
20180111	19	20.7666666666667	65	17.6666666666667	29.2633333333333	0.15	0.22	-0.136666666666699
20180111	20	20.9333333333333	50.6666666666667	20	29.25	0.07	0.22	-0.0899999999999999
20180111	21	20.9333333333333	36.6666666666667	27.3333333333333	29.26	0.13	0.22	-0.0449999999999982
20180111	22	16.3	39	42	29.33	0.07	0.22	0.0799999999999983
20180111	23	13.9	40.3333333333333	37.3333333333333	29.4	0.05	0.22	0.16
20180111	24	8.7	50	38.3333333333333	29.4833333333333	0.26	0.22	0.246666666666599
20180112	1	7.03333333333333	53	31	29.5266666666667	0.2	0.31	0.283333333333399
20180112	2	6.7	51	32.3333333333333	29.56	0.2	0.31	0.313333333333297
20180112	3	6.5	49.6666666666667	28	29.5733333333333	0.06	0.31	0.303333333333299
20180112	4	5.4	53.6666666666667	23.3333333333333	29.6033333333333	0.06	0.31	0.329999999999998
20180112	5	5.4	44.3333333333333	24.3333333333333	29.63	0.2	0.31	0.366666666666699
20180112	6	5	36	31	29.65	0.16	0.31	0.383333333333297
20180112	7	6.375	51.75	25	29.56	0.17	0.31	0.252499999999998
20180112	8	4.06666666666667	37.3333333333333	25.6666666666667	29.65	0.15	0.31	0.349999999999998
20180112	9	3.3	40	17.3333333333333	29.6566666666667	0.15	0.31	0.373333333333399
20180112	10	2.6	42.6666666666667	19	29.6633333333333	0.17	0.31	0.403333333333297
20180112	11	1.86666666666667	44.6666666666667	22.3333333333333	29.6866666666667	0.07	0.31	0.449999999999999
20180112	12	1.3	45	19.3333333333333	29.71	0.16	0.31	0.470000000000002
20180112	13	0.6	47	21	29.7333333333333	0.15	0.31	0.496666666666599
20180112	14	0	49	16	29.7466666666667	0.15	0.31	0.4866666666667
20180112	15	0.2	48.3333333333333	17	29.79	0.04	0.31	0.5133333333333
20180112	16	2.03333333333333	40.6666666666667	20	29.81	0.06	0.31	0.509999999999998
20180112	17	3.7	35	24.6666666666667	29.8166666666667	0.19	0.31	0.503333333333398
20180112	18	5.76666666666667	32	20.6666666666667	29.7966666666667	0.05	0.31	0.509999999999998
20180112	19	7.43333333333333	29.6666666666667	18.6666666666667	29.7666666666667	0.12	0.31	0.503333333333401
20180112	20	8.66666666666667	26.3333333333333	18.6666666666667	29.7266666666667	0.16	0.31	0.476666666666699
20180112	21	10.2	24.3333333333333	16.6666666666667	29.7	0.03	0.31	0.439999999999998
20180112	22	10.7666666666667	22.6666666666667	19	29.68	0.16	0.31	0.350000000000001
20180112	23	10.6	23	14.6666666666667	29.7	0.16	0.31	0.300000000000001
20180112	24	9.43333333333333	25	12	29.7166666666667	0.24	0.31	0.233333333333402
20180113	1	7.23333333333333	31	11	29.7366666666667	0.04	0.4	0.210000000000001
20180113	2	5.73333333333333	35.6666666666667	5	29.7533333333333	0.03	0.4	0.1933333333333
20180113	3	3.86666666666667	43.6666666666667	5	29.79	0.21	0.4	0.216666666666701
20180113	4	4.23333333333333	41.3333333333333	12	29.82	0.05	0.4	0.216666666666701
20180113	5	3.13333333333333	46.6666666666667	11.6666666666667	29.85	0.08	0.4	0.220000000000002
20180113	6	2.8	46.6666666666667	16	29.87	0.33	0.4	0.220000000000002
20180113	7	3.475	50	12.25	29.8375	0.12	0.4	0.2775
20180113	8	1.5	50.6666666666667	9.33333333333333	29.8766666666667	0.18	0.4	0.226666666666702
20180113	9	0.6	54	8.33333333333333	29.8966666666667	0.44	0.4	0.240000000000002
20180113	10	0.4	53.6666666666667	10.6666666666667	29.9166666666667	0.09	0.4	0.253333333333401
20180113	11	-0.2	54.6666666666667	11	29.9366666666667	0.04	0.4	0.25
20180113	12	-0.4	55	10.6666666666667	29.9566666666667	0.06	0.4	0.246666666666698
20180113	13	-0.933333333333333	57.3333333333333	11.6666666666667	29.99	0.36	0.4	0.2566666666667
20180113	14	-1.5	59.3333333333333	10	30.02	0.17	0.4	0.273333333333298
20180113	15	-0.566666666666667	56.6666666666667	14	30.0466666666667	0.19	0.4	0.2566666666667
20180113	16	0.933333333333333	49.6666666666667	12.6666666666667	30.07	0.1	0.4	0.260000000000002
20180113	17	2.76666666666667	44.6666666666667	10.3333333333333	30.0866666666667	0.13	0.4	0.270000000000003
20180113	18	4.63333333333333	38	13.3333333333333	30.0866666666667	0.12	0.4	0.290000000000003
20180113	19	6.13333333333333	34	13	30.0633333333333	0.04	0.4	0.296666666666599
20180113	20	8.13333333333333	29.6666666666667	11.3333333333333	30.0333333333333	0.16	0.4	0.306666666666601
20180113	21	8.7	28.6666666666667	11	30.0133333333333	0.19	0.4	0.313333333333301
20180113	22	9.6	26	8.66666666666667	29.9933333333333	0.05	0.4	0.313333333333301
20180113	23	9.4	25	9	29.99	0.23	0.4	0.289999999999999
20180113	24	8.86666666666667	28	2.66666666666667	29.9866666666667	0.34	0.4	0.27
20180114	1	6.1	36.6666666666667	5	30	0.2	0.5	0.2633333333333
20180114	2	2.2	57	0	30	0.47	0.5	0.246666666666702
20180114	3	0.766666666666667	65.3333333333333	1.66666666666667	30.0066666666667	0.35	0.5	0.216666666666701
20180114	4	0	67	0	30.02	0.45	0.5	0.199999999999999
20180114	5	-0.766666666666667	73	0	30.0266666666667	0.48	0.5	0.176666666666698
20180114	6	-1.3	76	2.66666666666667	30.02	0.2	0.5	0.149999999999999
20180114	7	2.075	71	3.25	29.945	0.54	0.5	0.107500000000002
20180114	8	-1.5	76	1.66666666666667	29.9933333333333	0.28	0.5	0.1166666666666
20180114	9	-1.83333333333333	78	0	29.9733333333333	0.33	0.5	0.0766666666666005
20180114	10	-2.2	82.3333333333333	0	29.97	0.52	0.5	0.053333333333299
20180114	11	-2.23333333333333	79.3333333333333	0	29.9733333333333	0.1	0.5	0.0366666666666013
20180114	12	-2.03333333333333	79.3333333333333	1.66666666666667	29.98	0.33	0.5	0.0233333333333015
20180114	13	-0.6	72	6	29.98	0.29	0.5	-0.00999999999999801
20180114	14	-0.933333333333333	75	1.66666666666667	29.9866666666667	0.04	0.5	-0.0333333333332995
20180114	15	0.566666666666667	75	5	30	0.43	0.5	-0.0466666666666988
20180114	16	4.1	65.6666666666667	9.33333333333333	30.02	0.05	0.5	-0.0500000000000007
20180114	17	7.6	54	11.3333333333333	30.04	0.03	0.5	-0.0466666666667024
20180114	18	10.1666666666667	52	13	30.01	0.04	0.5	-0.0766666666667
20180114	19	12.0333333333333	49.3333333333333	12.6666666666667	29.9666666666667	0.16	0.5	-0.0966666666666001
20180114	20	13.5	46.3333333333333	6.33333333333333	29.9266666666667	0.18	0.5	-0.106666666666598
20180114	21	14.4	43	10.3333333333333	29.89	0.14	0.5	-0.123333333333299
20180114	22	15.4	40	11.3333333333333	29.88	0.03	0.5	-0.113333333333301
20180114	23	15	42.6666666666667	9.66666666666667	29.8666666666667	0.08	0.5	-0.123333333333299
20180114	24	13.7	47.6666666666667	2.66666666666667	29.85	0.32	0.5	-0.136666666666699
20180115	1	10.7666666666667	58	0	29.85	0.55	0.6	-0.149999999999999
20180115	2	8.86666666666667	65.6666666666667	0	29.8533333333333	0.43	0.6	-0.1466666666667
20180115	3	8.13333333333333	69	7	29.8766666666667	0.13	0.6	-0.129999999999999
20180115	4	7.03333333333333	77	3.33333333333333	29.8833333333333	0.14	0.6	-0.136666666666699
20180115	5	5.93333333333333	81	6	29.89	0.14	0.6	-0.136666666666699
20180115	6	5.2	87	4.33333333333333	29.88	0.36	0.6	-0.140000000000001
20180115	7	4.4	94	3.25	29.8625	0.1	0.6	-0.0824999999999996
20180115	8	4.4	92	3.33333333333333	29.8533333333333	0.38	0.6	-0.140000000000001
20180115	9	3.9	96	5	29.8333333333333	0.37	0.6	-0.140000000000001
20180115	10	3.7	97.3333333333333	3.33333333333333	29.8133333333333	0.32	0.6	-0.156666666666698
20180115	11	3.3	100	6	29.7966666666667	0.15	0.6	-0.176666666666602
20180115	12	3.3	96	5	29.7866666666667	0.6	0.6	-0.1933333333333
20180115	13	3.13333333333333	97.3333333333333	0	29.7866666666667	0.48	0.6	-0.1933333333333
20180115	14	2.8	98.6666666666667	1.66666666666667	29.79	0.35	0.6	-0.196666666666701
20180115	15	2.4	79	0	29.8	0.31	0.6	-0.199999999999999
20180115	16	3.9	78	5.33333333333333	29.81	0.19	0.6	-0.210000000000001
20180115	17	11.3	50	12.6666666666667	29.82	0.04	0.6	-0.219999999999999
20180115	18	17.2333333333333	52.3333333333333	16.6666666666667	29.8	0.13	0.6	-0.210000000000001
20180115	19	15.5666666666667	54.6666666666667	15.3333333333333	29.7566666666667	0.06	0.6	-0.210000000000001
20180115	20	16.6666666666667	54.6666666666667	15.6666666666667	29.7133333333333	0.12	0.6	-0.213333333333402
20180115	21	16.5	47.6666666666667	13	29.7	0.24	0.6	-0.190000000000001
20180115	22	17.4333333333333	59	14.3333333333333	29.6933333333333	0.07	0.6	-0.186666666666699
20180115	23	12.9666666666667	48.3333333333333	10.6666666666667	29.7	0.07	0.6	-0.1666666666667
20180115	24	14.4333333333333	45.3333333333333	8.33333333333333	29.7066666666667	0.21	0.6	-0.143333333333302
20180116	1	10	43	7	29.7133333333333	0.15	0.7	-0.136666666666702
20180116	2	9.43333333333333	64.6666666666667	4.33333333333333	29.7333333333333	0.3	0.7	-0.120000000000001
20180116	3	11.3	69.6666666666667	1.66666666666667	29.7533333333333	0.04	0.7	-0.123333333333402
20180116	4	8.33333333333333	49.3333333333333	8.66666666666667	29.7633333333333	0.04	0.7	-0.120000000000001
20180116	5	7.93333333333333	61	28	29.8466666666667	0.24	0.7	-0.043333333333301
20180116	6	6.06666666666667	55.6666666666667	25.3333333333333	29.8933333333333	0.05	0.7	0.0133333333332999
20180116	7	7.775	53.75	24.25	29.8825	0.32	0.7	0.0199999999999996
20180116	8	0.566666666666667	94.6666666666667	25.6666666666667	29.9666666666667	0.08	0.7	0.113333333333401
20180116	9	0	92	28.3333333333333	29.9933333333333	0.04	0.7	0.16
20180116	10	-0.6	89.3333333333333	33	30.0133333333333	0.05	0.7	0.199999999999999
20180116	11	-1.5	89.3333333333333	27.6666666666667	30.0366666666667	0.1	0.7	0.240000000000002
20180116	12	-2.2	83.6666666666667	32.3333333333333	30.05	0.17	0.7	0.2633333333333
20180116	13	-2.4	83.6666666666667	23	30.08	0.23	0.7	0.293333333333297
20180116	14	-2.96666666666667	84.6666666666667	21	30.11	0.15	0.7	0.32
20180116	15	-3.5	75.3333333333333	24.6666666666667	30.14	0.04	0.7	0.34
20180116	16	-3.9	71	22	30.1733333333333	0.24	0.7	0.363333333333301
20180116	17	-3.9	71	22.6666666666667	30.2	0.09	0.7	0.379999999999999
20180116	18	-3.9	69	21.6666666666667	30.19	0.03	0.7	0.390000000000001
20180116	19	-4.06666666666667	68	16	30.17	0.05	0.7	0.413333333333302
20180116	20	-3.7	62.6666666666667	22	30.14	0.12	0.7	0.426666666666701
20180116	21	-3.3	62.6666666666667	18	30.1333333333333	0.19	0.7	0.433333333333302
20180116	22	-3.3	65.3333333333333	18.3333333333333	30.1366666666667	0.16	0.7	0.443333333333399
20180116	23	-3.5	62	21.3333333333333	30.1433333333333	0.16	0.7	0.4433333333333
20180116	24	-3.3	58	20	30.14	0.12	0.7	0.433333333333302
20180117	1	-3.7	55	19.3333333333333	30.15	0.07	0.79	0.436666666666699
20180117	2	-3.9	53	16.6666666666667	30.18	0.24	0.79	0.446666666666701
20180117	3	-3.9	54	15.6666666666667	30.2	0.03	0.79	0.446666666666701
20180117	4	-3.9	55	10.6666666666667	30.2066666666667	0.06	0.79	0.443333333333399
20180117	5	-3.9	58	10.6666666666667	30.21	0.08	0.79	0.363333333333301
20180117	6	-4.06666666666667	57.3333333333333	11.6666666666667	30.2033333333333	0.04	0.79	0.310000000000002
20180117	7	-5.4	63.25	8.5	30.1925	0.08	0.79	0.309999999999999
20180117	8	-5.4	60.3333333333333	7.66666666666667	30.1966666666667	0.2	0.79	0.23
20180117	9	-6.3	63	6	30.2	0.1	0.79	0.206666666666699
20180117	10	-7.03333333333333	66.3333333333333	7	30.21	0.07	0.79	0.196666666666701
20180117	11	-7.6	69	9.66666666666667	30.22	0.05	0.79	0.183333333333298
20180117	12	-7.96666666666667	68	11	30.2166666666667	0.17	0.79	0.1666666666667
20180117	13	-8.7	69	8.33333333333333	30.2233333333333	0.4	0.79	0.143333333333302
20180117	14	-9.06666666666667	72	8.66666666666667	30.23	0.04	0.79	0.120000000000001
20180117	15	-7.76666666666667	65.3333333333333	14.6666666666667	30.23	0.2	0.79	0.0899999999999999
20180117	16	-6.5	61	16	30.2366666666667	0.19	0.79	0.0633333333334001
20180117	17	-4.63333333333333	60	12.3333333333333	30.2466666666667	0.11	0.79	0.0466666666667024
20180117	18	-2.76666666666667	53	13.3333333333333	30.22	0.28	0.79	0.0299999999999976
20180117	19	-1.46666666666667	49.6666666666667	11.3333333333333	30.1833333333333	0.06	0.79	0.0133333333332999
20180117	20	-0.2	44.3333333333333	7	30.1433333333333	0.27	0.79	0.00333333333329833
20180117	21	0.733333333333333	40.3333333333333	9.33333333333333	30.12	0.11	0.79	-0.0133333333332999
20180117	22	1.3	38.6666666666667	7.66666666666667	30.11	0.32	0.79	-0.0266666666666993
20180117	23	1.86666666666667	36.3333333333333	6	30.1066666666667	0.09	0.79	-0.0366666666665978
20180117	24	1.13333333333333	39	6	30.0933333333333	0.42	0.79	-0.0466666666666988
20180118	1	-0.966666666666667	53.3333333333333	0	30.0866666666667	0.31	0.88	-0.063333333333297
20180118	2	-3.33333333333333	71	0	30.0966666666667	0.37	0.88	-0.0833333333333002
20180118	3	-3.9	74	0	30.1	0.35	0.88	-0.0999999999999979
20180118	4	-4.6	79	1.66666666666667	30.1033333333333	0.12	0.88	-0.103333333333399
20180118	5	-5.6	83	0	30.1033333333333	0.4	0.88	-0.106666666666701
20180118	6	-5.93333333333333	85.3333333333333	1.66666666666667	30.09	0.38	0.88	-0.113333333333301
20180118	7	-6.125	84	0	30.0675	0.9	0.88	-0.125
20180118	8	-6.13333333333333	84.3333333333333	0	30.06	0.45	0.88	-0.136666666666702
20180118	9	-6.3	85.3333333333333	0	30.0466666666667	0.43	0.88	-0.1533333333333
20180118	10	-6.13333333333333	86.6666666666667	0	30.0333333333333	0.15	0.88	-0.176666666666701
20180118	11	-3.86666666666667	74.3333333333333	0	30.0266666666667	0.58	0.88	-0.1933333333333
20180118	12	-3.3	71	1.66666666666667	30.02	0.16	0.88	-0.196666666666701
20180118	13	-3.3	74	0	30.0166666666667	0.26	0.88	-0.206666666666599
20180118	14	-2.96666666666667	76	0	30.02	0.51	0.88	-0.210000000000001
20180118	15	-2.23333333333333	74	0	30.03	0.58	0.88	-0.199999999999999
20180118	16	-1.13333333333333	65.3333333333333	2.66666666666667	30.04	0.08	0.88	-0.196666666666701
20180118	17	0.4	54.6666666666667	5	30.0466666666667	0.45	0.88	-0.200000000000003
20180118	18	0.933333333333333	47	0	30.03	0.28	0.88	-0.189999999999998
20180118	19	1.5	44.3333333333333	4.33333333333333	29.9933333333333	0.24	0.88	-0.190000000000001
20180118	20	2.76666666666667	39.6666666666667	4.33333333333333	29.94	0.26	0.88	-0.203333333333298
20180118	21	2.43333333333333	36.6666666666667	6.66666666666667	29.9133333333333	0.08	0.88	-0.206666666666703
20180118	22	1.83333333333333	39	6	29.8966666666667	0.35	0.88	-0.213333333333299
20180118	23	1.1	35.3333333333333	4.33333333333333	29.8866666666667	0.18	0.88	-0.220000000000002
20180118	24	4.06666666666667	40.3333333333333	4.33333333333333	29.8766666666667	0.29	0.88	-0.216666666666601
20180119	1	12.6	43	0	29.88	0.31	0.94	-0.206666666666703
20180119	2	8.66666666666667	57.3333333333333	0	29.8833333333333	0.38	0.94	-0.213333333333399
20180119	3	6.1	74.6666666666667	2.66666666666667	29.8833333333333	0.67	0.94	-0.216666666666701
20180119	4	6.1	69.3333333333333	7	29.87	0.3	0.94	-0.233333333333299
20180119	5	4.63333333333333	69	2.66666666666667	29.8566666666667	0.18	0.94	-0.246666666666599
20180119	6	6.66666666666667	70.3333333333333	5	29.8366666666667	0.4	0.94	-0.253333333333298
20180119	7	10	68.5	1.25	29.8325	0.13	0.94	-0.234999999999999
20180119	8	6.66666666666667	71.6666666666667	0	29.82	0.4	0.94	-0.239999999999998
20180119	9	5.33333333333333	76	1.66666666666667	29.8	0.47	0.94	-0.246666666666698
20180119	10	1.1	74.3333333333333	0	29.7866666666667	0.4	0.94	-0.246666666666599
20180119	11	0.2	75.3333333333333	0	29.7666666666667	0.4	0.94	-0.259999999999998
20180119	12	4.15	79.5	0	29.76	0.34	0.94	-0.259999999999998
20180119	13	1.375	77	0	29.7375	0.36	0.94	-0.279166666666701
20180119	14	0.766666666666667	80	0	29.7566666666667	0.35	0.94	-0.2633333333333
20180119	15	1.5	84	0	29.7533333333333	0.16	0.94	-0.276666666666703
20180119	16	2.03333333333333	85	1.66666666666667	29.75	0.46	0.94	-0.289999999999999
20180119	17	9.46666666666667	55.6666666666667	6.66666666666667	29.7566666666667	0.1	0.94	-0.289999999999999
20180119	18	13.3333333333333	47	8	29.74	0.09	0.94	-0.290000000000003
20180119	19	14.1	44.6666666666667	10	29.6966666666667	0.13	0.94	-0.296666666666599
20180119	20	12.6	67	10.3333333333333	29.64	0.13	0.94	-0.300000000000001
20180119	21	13.7	67.3333333333333	8.33333333333333	29.6166666666667	0.26	0.94	-0.296666666666599
20180119	22	13.7	74.6666666666667	9.66666666666667	29.59	0.06	0.94	-0.3066666666667
20180119	23	12.7666666666667	84.3333333333333	5	29.59	0.39	0.94	-0.296666666666699
20180119	24	11.7	94	2.66666666666667	29.5833333333333	0.04	0.94	-0.293333333333401
20180120	1	11.1	96	8	29.5666666666667	0.15	0.99	-0.313333333333301
20180120	2	11.1	96	8	29.5633333333333	0.05	0.99	-0.32
20180120	3	11.5	98.6666666666667	11.6666666666667	29.5766666666667	0.13	0.99	-0.306666666666601
20180120	4	12.2	96	11.6666666666667	29.58	0.05	0.99	-0.290000000000003
20180120	5	11.8666666666667	98.6666666666667	11.6666666666667	29.5866666666667	0.12	0.99	-0.27
20180120	6	11.7	100	12.6666666666667	29.59	0.05	0.99	-0.246666666666702
20180120	7	11.375	98	17.5	29.575	0.07	0.99	-0.2575
20180120	8	12.0333333333333	98.6666666666667	16.6666666666667	29.5666666666667	0.03	0.99	-0.253333333333302
20180120	9	11.7	97.3333333333333	11.6666666666667	29.55	0.16	0.99	-0.25
20180120	10	11.1	98.6666666666667	10.3333333333333	29.5466666666667	0.07	0.99	-0.240000000000002
20180120	11	10.7666666666667	98.6666666666667	10.6666666666667	29.54	0.06	0.99	-0.226666666666702
20180120	12	10.6	96	9	29.5266666666667	0.06	0.99	-0.233333333333302
20180120	13	10	100	9.33333333333333	29.5366666666667	0.04	0.99	-0.2008333333333
20180120	14	10	100	7	29.5433333333333	0.34	0.99	-0.213333333333399
20180120	15	10	100	5	29.5566666666667	0.52	0.99	-0.196666666666598
20180120	16	10.6	98.6666666666667	0	29.5733333333333	0.37	0.99	-0.176666666666701
20180120	17	10.9333333333333	98.6666666666667	6	29.5833333333333	0.35	0.99	-0.1733333333334
20180120	18	11.5	100	8.66666666666667	29.57	0.16	0.99	-0.169999999999998
20180120	19	12.4	97.3333333333333	12.3333333333333	29.55	0.28	0.99	-0.1466666666667
20180120	20	12.9666666666667	98.6666666666667	12.3333333333333	29.5166666666667	0.05	0.99	-0.123333333333299
20180120	21	14.2666666666667	92	11.3333333333333	29.49	0.16	0.99	-0.126666666666701
20180120	22	16.3	85	10.3333333333333	29.48	0.15	0.99	-0.109999999999999
20180120	23	16.8666666666667	86	10.6666666666667	29.4866666666667	0.12	0.99	-0.1033333333333
20180120	24	16.8666666666667	86	6.66666666666667	29.4833333333333	0.32	0.99	-0.100000000000001
20180121	1	15	92	1.66666666666667	29.4866666666667	0.6	1	-0.0799999999999983
20180121	2	13.3333333333333	97.3333333333333	3.33333333333333	29.48	0.18	1	-0.0833333333333002
20180121	3	12.8	97.3333333333333	6	29.4733333333333	0.33	1	-0.103333333333399
20180121	4	13.3333333333333	98.6666666666667	11.3333333333333	29.48	0.17	1	-0.0999999999999979
20180121	5	14.6	96	11.3333333333333	29.4933333333333	0.17	1	-0.0933333333334012
20180121	6	15.6	93	13.6666666666667	29.4933333333333	0.04	1	-0.0966666666666995
20180121	7	13.375	80	13	29.495	0.09	1	-0.0799999999999983
20180121	8	15.6	98.6666666666667	13.3333333333333	29.4666666666667	0.15	1	-0.0999999999999979
20180121	9	16.1	97	12.6666666666667	29.45	0.15	1	-0.100000000000001
20180121	10	16.8666666666667	95.6666666666667	12	29.4433333333333	0.13	1	-0.103333333333399
20180121	11	17.2	93	13.3333333333333	29.4333333333333	0.08	1	-0.106666666666698
20180121	12	17.8	92	13.3333333333333	29.43	0.05	1	-0.0966666666666995
20180121	13	17.8	93	12.6666666666667	29.42	0.17	1	-0.116666666666699
20180121	14	17.8	93	13.6666666666667	29.4266666666667	0.07	1	-0.1166666666666
20180121	15	17.8	93	12.3333333333333	29.4366666666667	0.21	1	-0.120000000000001
20180121	16	18.3	92	15	29.44	0.07	1	-0.133333333333297
20180121	17	19.2333333333333	88	16.6666666666667	29.4433333333333	0.19	1	-0.140000000000001
20180121	18	19.6	86	15.3333333333333	29.43	0.16	1	-0.140000000000001
20180121	19	20.6	81	21.6666666666667	29.3966666666667	0.08	1	-0.1533333333333
20180121	20	19.4	89	13.3333333333333	29.3633333333333	0.03	1	-0.1533333333334
20180121	21	19.6	88	14.3333333333333	29.3333333333333	0.07	1	-0.156666666666698
20180121	22	20.6	78	16	29.32	0.2	1	-0.16
20180121	23	20.2	81	14.6666666666667	29.3266666666667	0.03	1	-0.16
20180121	24	19.8	85	13.6666666666667	29.3333333333333	0.06	1	-0.149999999999999
20180122	1	19.4	87	12.5	29.335	0.02	0.98	-0.151666666666699
20180122	2	19.4	89.25	11.75	29.34	0.06	0.98	-0.140000000000001
20180122	3	19.2333333333333	88	10.6666666666667	29.36	0.07	0.98	-0.113333333333301
20180122	4	18.9	90	12.3333333333333	29.38	0.06	0.98	-0.100000000000001
20180122	5	18.6	91.5	13	29.39	0.11	0.98	-0.1033333333333
20180122	6	18.3	90.75	12.75	29.3975	0.18	0.98	-0.0958333333332995
20180122	7	17.9	91.5	10.75	29.4125	0.04	0.98	-0.0824999999999996
20180122	8	17.7666666666667	92	13	29.42	0.1	0.98	-0.0466666666666988
20180122	9	16.1333333333333	90.3333333333333	9	29.43	0.34	0.98	-0.0199999999999996
20180122	10	15.4	65.3333333333333	11	29.4333333333333	0.03	0.98	-0.00999999999999801
20180122	11	14.0666666666667	43.6666666666667	11.6666666666667	29.45	0.05	0.98	0.0166666666666977
20180122	12	12.7666666666667	34.6666666666667	15.3333333333333	29.48	0.16	0.98	0.0500000000000007
20180122	13	11.1333333333333	33.6666666666667	14	29.51	0.04	0.98	0.0899999999999999
20180122	14	9.6	36.6666666666667	13	29.53	0.16	0.98	0.1033333333333
20180122	15	10.9333333333333	32.3333333333333	18.3333333333333	29.56	0.03	0.98	0.123333333333299
20180122	16	11.8666666666667	31.6666666666667	19.3333333333333	29.5966666666667	0.06	0.98	0.156666666666698
20180122	17	12.9666666666667	30.6666666666667	17.6666666666667	29.62	0.05	0.98	0.176666666666701
20180122	18	14.0666666666667	28.3333333333333	22	29.6166666666667	0.04	0.98	0.186666666666699
20180122	19	15.2	26	20	29.5833333333333	0.05	0.98	0.1866666666666
20180122	20	15.6	25	21	29.56	0.03	0.98	0.196666666666697
20180122	21	16.7	22	24.5	29.54	0.03	0.98	0.206666666666699
20180122	22	17.2333333333333	20.6666666666667	20	29.5433333333333	0.08	0.98	0.223333333333301
20180122	23	17.2	20.6666666666667	17.6666666666667	29.5533333333333	0.15	0.98	0.226666666666599
20180122	24	16.1333333333333	22	15	29.57	0.08	0.98	0.2366666666667
20180123	1	13.3333333333333	28.3333333333333	7	29.5866666666667	0.26	0.94	0.251666666666701
20180123	2	11.5	33	5.33333333333333	29.6033333333333	0.31	0.94	0.2633333333333
20180123	3	8.7	43.3333333333333	7.66666666666667	29.62	0.1	0.94	0.260000000000002
20180123	4	8.5	42.3333333333333	4.33333333333333	29.6333333333333	0.15	0.94	0.253333333333302
20180123	5	8.5	40.6666666666667	7	29.6333333333333	0.17	0.94	0.2433333333333
20180123	6	9.63333333333333	33.6666666666667	6	29.6466666666667	0.25	0.94	0.249166666666699
20180123	7	6.95	37.75	6.5	29.7	0.28	0.94	0.287499999999998
20180123	8	6.35	47	2.5	29.67	0.29	0.94	0.25
20180123	9	2.075	74	0	29.7075	0.76	0.94	0.2775
20180123	10	0.766666666666667	79.6666666666667	0	29.67	0.46	0.94	0.2366666666667
20180123	11	0	83	0	29.6733333333333	0.11	0.94	0.223333333333301
20180123	12	-0.4	84	0	29.7	0.35	0.94	0.219999999999999
20180123	13	0.166666666666667	79.3333333333333	4.33333333333333	29.7133333333333	0.45	0.94	0.203333333333298
20180123	14	4.06666666666667	50.3333333333333	9.66666666666667	29.7333333333333	0.06	0.94	0.203333333333298
20180123	15	4.83333333333333	47	9	29.7566666666667	0.13	0.94	0.196666666666701
20180123	16	7.96666666666667	39.3333333333333	5	29.7866666666667	0.3	0.94	0.190000000000001
20180123	17	11.1	34.6666666666667	8.66666666666667	29.8	0.26	0.94	0.18
20180123	18	13.3333333333333	29.3333333333333	8.66666666666667	29.7966666666667	0.37	0.94	0.18
20180123	19	14.6	25	4.33333333333333	29.7666666666667	0.1	0.94	0.183333333333401
20180123	20	15.7666666666667	20	4.33333333333333	29.74	0.29	0.94	0.18
20180123	21	16.3	17.6666666666667	9	29.72	0.05	0.94	0.18
20180123	22	16.3	19	8.33333333333333	29.7166666666667	0.1	0.94	0.1733333333334
20180123	23	16.3	19	9.66666666666667	29.7166666666667	0.05	0.94	0.163333333333401
20180123	24	14.8333333333333	22.6666666666667	5	29.7366666666667	0.3	0.94	0.1666666666667
20180124	1	10.7333333333333	37	0	29.7566666666667	0.29	0.87	0.169999999999998
20180124	2	7.6	52.3333333333333	0	29.7733333333333	0.43	0.87	0.170000000000002
20180124	3	5.4	62.3333333333333	0	29.7933333333333	0.43	0.87	0.1733333333333
20180124	4	5	66.3333333333333	0	29.81	0.58	0.87	0.176666666666698
20180124	5	4.23333333333333	67	1.66666666666667	29.82	0.36	0.87	0.186666666666699
20180124	6	3.13333333333333	72	0	29.8266666666667	0.08	0.87	0.18
20180124	7	4.025	64.75	1.25	29.82	0.37	0.87	0.120000000000001
20180124	8	3.33333333333333	64.3333333333333	0	29.8333333333333	0.16	0.87	0.163333333333298
20180124	9	2.43333333333333	67.6666666666667	1.66666666666667	29.8466666666667	0.47	0.87	0.1391666666667
20180124	10	3.86666666666667	57	4.33333333333333	29.8433333333333	0.4	0.87	0.1733333333333
20180124	11	3.33333333333333	59.3333333333333	4.33333333333333	29.86	0.17	0.87	0.186666666666699
20180124	12	2.6	61.6666666666667	1.66666666666667	29.88	0.28	0.87	0.18
20180124	13	2.03333333333333	63	1.66666666666667	29.8933333333333	0.03	0.87	0.18
20180124	14	1.86666666666667	63	1.66666666666667	29.9233333333333	0.33	0.87	0.190000000000001
20180124	15	3.3	59	6	29.94	0.28	0.87	0.183333333333302
20180124	16	6.86666666666667	51	7	29.96	0.06	0.87	0.1733333333333
20180124	17	10.3666666666667	42.3333333333333	4.33333333333333	29.9733333333333	0.17	0.87	0.1733333333333
20180124	18	13.7	30.6666666666667	12.3333333333333	29.9733333333333	0.06	0.87	0.176666666666602
20180124	19	15	26.6666666666667	10.6666666666667	29.9433333333333	0.07	0.87	0.176666666666598
20180124	20	15.9333333333333	23.6666666666667	7	29.91	0.04	0.87	0.170000000000002
20180124	21	16.5	21.6666666666667	2.66666666666667	29.88	0.55	0.87	0.16
20180124	22	17.0333333333333	21.6666666666667	5	29.87	0.1	0.87	0.1533333333333
20180124	23	16.8666666666667	20.6666666666667	1.66666666666667	29.8766666666667	0.07	0.87	0.16
20180124	24	15.5666666666667	23.6666666666667	2.66666666666667	29.8833333333333	0.45	0.87	0.146666666666601
20180125	1	10.4	39.6666666666667	0	29.8966666666667	0.42	0.78	0.140000000000001
20180125	2	7.03333333333333	51.6666666666667	0	29.9066666666667	0.15	0.78	0.133333333333397
20180125	3	5.56666666666667	60.6666666666667	0	29.9	0.44	0.78	0.106666666666698
20180125	4	4.6	64	0	29.9033333333333	0.7	0.78	0.0933333333333017
20180125	5	3.13333333333333	70	0	29.9133333333333	0.65	0.78	0.0933333333332982
20180125	6	2.76666666666667	70.6666666666667	0	29.91	0.35	0.78	0.0833333333333002
20180125	7	1.7	76.5	2.5	29.9	0.33	0.78	0.0799999999999983
20180125	8	1.5	76	0	29.8933333333333	0.11	0.78	0.0599999999999987
20180125	9	0.2	82.6666666666667	0	29.8966666666667	0.4	0.78	0.0500000000000007
20180125	10	0.2	79.3333333333333	0	29.8966666666667	0.21	0.78	0.0533333333333985
20180125	11	-0.2	84	0	29.89	0.47	0.78	0.0300000000000011
20180125	12	-0.4	81.3333333333333	0	29.8966666666667	0.44	0.78	0.0166666666667012
20180125	13	-1.1	88	0	29.91	0.44	0.78	0.0166666666667012
20180125	14	-1.15	86.5	0	29.905	0.49	0.78	-0.0183333333332989
20180125	15	2.6	80	0	29.92	0.63	0.78	-0.0199999999999996
20180125	16	7.8	58.6666666666667	0	29.93	0.4	0.78	-0.0300000000000011
20180125	17	12.0333333333333	45	3.33333333333333	29.94	0.36	0.78	-0.0333333333332995
20180125	18	15	33	11.3333333333333	29.9266666666667	0.08	0.78	-0.0466666666665994
20180125	19	16.1	26	12.3333333333333	29.8866666666667	0.04	0.78	-0.0566666666666009
20180125	20	16.5	24.6666666666667	11	29.85	0.08	0.78	-0.0599999999999987
20180125	21	16.8666666666667	25.3333333333333	12.6666666666667	29.82	0.04	0.78	-0.0599999999999987
20180125	22	16.8666666666667	25.6666666666667	9	29.8066666666667	0.1	0.78	-0.0633333333333006
20180125	23	16.5	24.3333333333333	12.3333333333333	29.79	0.07	0.78	-0.0866666666667015
20180125	24	14.8333333333333	29	11.6666666666667	29.7933333333333	0.07	0.78	-0.0899999999999999
20180126	1	12.2333333333333	41.3333333333333	0	29.8	0.64	0.68	-0.0966666666666995
20180126	2	10.9333333333333	50.6666666666667	8	29.8066666666667	0.31	0.68	-0.0999999999999979
20180126	3	9.6	64	8	29.82	0.11	0.68	-0.0799999999999983
20180126	4	10	67.3333333333333	9	29.82	0.05	0.68	-0.0833333333333002
20180126	5	10	68	7	29.82	0.08	0.68	-0.0933333333332982
20180126	6	9.6	70	3.33333333333333	29.8166666666667	0.57	0.68	-0.0933333333333017
20180126	7	10.575	75.5	3.75	29.7525	0.45	0.68	-0.147499999999997
20180126	8	8.5	76	1.66666666666667	29.7666666666667	0.5	0.68	-0.126666666666598
20180126	9	8.9	76	3.33333333333333	29.7466666666667	0.23	0.68	-0.149999999999999
20180126	10	9.23333333333333	79	0	29.7366666666667	0.38	0.68	-0.16
20180126	11	9.4	83	0	29.72	0.44	0.68	-0.170000000000002
20180126	12	10	85	3.33333333333333	29.71	0.57	0.68	-0.186666666666699
20180126	13	10.2	87	8	29.71	0.52	0.68	-0.199999999999999
20180126	14	10.6	90.3333333333333	9.66666666666667	29.71	0.17	0.68	-0.195
20180126	15	11.3	93	10.6666666666667	29.7166666666667	0.03	0.68	-0.203333333333301
20180126	16	12.0333333333333	95	8.66666666666667	29.73	0.12	0.68	-0.199999999999999
20180126	17	13.1666666666667	94	10.3333333333333	29.73	0.06	0.68	-0.210000000000001
20180126	18	14.8	91	9.66666666666667	29.7233333333333	0.16	0.68	-0.203333333333401
20180126	19	15.6	93	10.3333333333333	29.69	0.15	0.68	-0.196666666666697
20180126	20	16.6666666666667	87	13.3333333333333	29.6566666666667	0.05	0.68	-0.193333333333303
20180126	21	18.3333333333333	78	13	29.64	0.05	0.68	-0.18
20180126	22	19.4	73	15	29.62	0.07	0.68	-0.186666666666699
20180126	23	19.0666666666667	74.3333333333333	13.6666666666667	29.61	0.15	0.68	-0.18
20180126	24	18.5	80	12	29.6166666666667	0.09	0.68	-0.176666666666602
20180127	1	17.9666666666667	83	13.3333333333333	29.6266666666667	0.17	0.57	-0.1733333333333
20180127	2	17.8	84	9.66666666666667	29.64	0.12	0.57	-0.1666666666667
20180127	3	17.2	88	10.6666666666667	29.64	0.05	0.57	-0.18
20180127	4	17.2	89	10.3333333333333	29.6433333333333	0.03	0.57	-0.176666666666701
20180127	5	16.8666666666667	92	11	29.6433333333333	0.07	0.57	-0.176666666666701
20180127	6	16.7	93	12.3333333333333	29.64	0.07	0.57	-0.176666666666698
20180127	7	14.725	85.25	10.75	29.69	0.25	0.57	-0.0625
20180127	8	15.7666666666667	95	5	29.6266666666667	0.35	0.57	-0.140000000000001
20180127	9	15.6	96	3.33333333333333	29.62	0.21	0.57	-0.126666666666701
20180127	10	15	97.3333333333333	0	29.62	0.38	0.57	-0.116666666666699
20180127	11	14.4	100	4.33333333333333	29.6133333333333	0.14	0.57	-0.106666666666698
20180127	12	14.4	96	1.66666666666667	29.5966666666667	0.55	0.57	-0.113333333333301
20180127	13	13.9	98.6666666666667	0	29.6166666666667	0.05	0.57	-0.0933333333333017
20180127	14	13.5	98.6666666666667	1.66666666666667	29.62	0.36	0.57	-0.0899999999999999
20180127	15	13.5	98.6666666666667	4.33333333333333	29.6433333333333	0.35	0.57	-0.0733333333334016
20180127	16	13.9	97.3333333333333	8	29.6566666666667	0.13	0.57	-0.0733333333333022
20180127	17	13.9	96	4.33333333333333	29.67	0.46	0.57	-0.0599999999999987
20180127	18	13.9	100	0	29.67	0.19	0.57	-0.053333333333299
20180127	19	14.2333333333333	98.6666666666667	0	29.6566666666667	0.53	0.57	-0.033333333333303
20180127	20	14.0666666666667	97.3333333333333	12.3333333333333	29.6366666666667	0.08	0.57	-0.0199999999999996
20180127	21	14.6	95	12.3333333333333	29.62	0.05	0.57	-0.0199999999999996
20180127	22	17.0666666666667	85	16.6666666666667	29.6166666666667	0.06	0.57	-0.00333333333330188
20180127	23	17.9666666666667	81	12	29.62	0.25	0.57	0.0100000000000016
20180127	24	17.6	82	9	29.6266666666667	0.24	0.57	0.0100000000000016
20180128	1	14.8	86	13.6666666666667	29.65	0.16	0.46	0.0233333333332979
20180128	2	13.9	88.6666666666667	10.6666666666667	29.67	0.06	0.46	0.0300000000000011
20180128	3	13.9	90	11	29.6933333333333	0.13	0.46	0.053333333333299
20180128	4	14.0666666666667	91	10.6666666666667	29.7	0.08	0.46	0.0566666666667004
20180128	5	13.9	90	10.6666666666667	29.7033333333333	0.25	0.46	0.0600000000000023
20180128	6	13.7	91	10.6666666666667	29.71	0.09	0.46	0.0700000000000003
20180128	7	12.9	78	10	29.725	0.22	0.46	0.0350000000000001
20180128	8	13.1333333333333	87.3333333333333	7	29.7	0.05	0.46	0.0733333333332986
20180128	9	13.1333333333333	86.3333333333333	9	29.7066666666667	0.05	0.46	0.086666666666698
20180128	10	13.3	83	10.3333333333333	29.7066666666667	0.07	0.46	0.086666666666698
20180128	11	13.1333333333333	80	13	29.71	0.04	0.46	0.0966666666666995
20180128	12	12.2333333333333	77	10.3333333333333	29.7	0.26	0.46	0.1033333333333
20180128	13	10.5666666666667	78	8.33333333333333	29.7166666666667	0.2	0.46	0.100000000000001
20180128	14	9.43333333333333	77	8.66666666666667	29.7333333333333	0.06	0.46	0.113333333333298
20180128	15	9.43333333333333	67	10.3333333333333	29.7566666666667	0.12	0.46	0.113333333333401
20180128	16	11.1333333333333	59	10.6666666666667	29.7766666666667	0.03	0.46	0.120000000000001
20180128	17	13.1666666666667	57.6666666666667	11.3333333333333	29.79	0.27	0.46	0.119999999999997
20180128	18	14.2666666666667	59.3333333333333	10.3333333333333	29.7866666666667	0.14	0.46	0.116666666666699
20180128	19	16.7	56.6666666666667	8	29.7566666666667	0.12	0.46	0.100000000000001
20180128	20	18.5	51.3333333333333	12	29.72	0.04	0.46	0.0833333333333002
20180128	21	19.2333333333333	46	13.3333333333333	29.7033333333333	0.16	0.46	0.0833333333333002
20180128	22	19.4	39.3333333333333	12.6666666666667	29.7	0.13	0.46	0.0833333333333002
20180128	23	19.4	33.3333333333333	12.6666666666667	29.7	0.04	0.46	0.0799999999999983
20180128	24	18.3333333333333	35.6666666666667	8.66666666666667	29.7133333333333	0.03	0.46	0.0866666666665985
20180129	1	16.1333333333333	41.6666666666667	8	29.73	0.21	0.36	0.0800000000000018
20180129	2	14.6	44.6666666666667	5	29.75	0.31	0.36	0.0799999999999983
20180129	3	13.3333333333333	49	5	29.7766666666667	0.37	0.36	0.0833333333333997
20180129	4	12.2333333333333	51	6	29.7933333333333	0.21	0.36	0.0933333333333017
20180129	5	10.7666666666667	54.6666666666667	4.33333333333333	29.8166666666667	0.11	0.36	0.113333333333397
20180129	6	10.4	53.3333333333333	7	29.83	0.28	0.36	0.119999999999997
20180129	7	9.725	54.5	3.75	29.8525	0.81	0.36	0.127499999999998
20180129	8	8.7	55.3333333333333	6	29.84	0.28	0.36	0.140000000000001
20180129	9	8.13333333333333	56.6666666666667	8.66666666666667	29.8466666666667	0.05	0.36	0.140000000000001
20180129	10	7.6	58.6666666666667	9	29.8533333333333	0.16	0.36	0.146666666666601
20180129	11	6.86666666666667	60	9.66666666666667	29.8633333333333	0.03	0.36	0.1533333333333
20180129	12	6.1	62	9.66666666666667	29.8766666666667	0.06	0.36	0.176666666666701
20180129	13	5.6	65	9	29.8966666666667	0.15	0.36	0.18
20180129	14	5.6	64	12.6666666666667	29.9233333333333	0.04	0.36	0.190000000000001
20180129	15	7.03333333333333	54	13.6666666666667	29.95	0.03	0.36	0.1933333333333
20180129	16	9.43333333333333	44.6666666666667	17.3333333333333	29.97	0.25	0.36	0.1933333333333
20180129	17	11.3	38	21	29.99	0.06	0.36	0.199999999999999
20180129	18	13.1666666666667	34.6666666666667	15.3333333333333	29.99	0.03	0.36	0.203333333333298
20180129	19	14.6	32.3333333333333	17	29.97	0.06	0.36	0.213333333333299
20180129	20	15.6	28.6666666666667	20.3333333333333	29.94	0.06	0.36	0.220000000000002
20180129	21	16.1	27.6666666666667	20	29.92	0.16	0.36	0.216666666666701
20180129	22	16.1	26.3333333333333	17.6666666666667	29.91	0.03	0.36	0.210000000000001
20180129	23	15.6	27.3333333333333	16.6666666666667	29.9166666666667	0.17	0.36	0.216666666666701
20180129	24	14.4333333333333	29.6666666666667	12	29.9266666666667	0.03	0.36	0.213333333333402
20180130	1	12.4	34	9	29.9366666666667	0.2	0.27	0.206666666666699
20180130	2	11.1333333333333	36.3333333333333	7.66666666666667	29.9533333333333	0.18	0.27	0.203333333333301
20180130	3	9.8	40.6666666666667	8.66666666666667	29.9666666666667	0.08	0.27	0.190000000000001
20180130	4	8.5	45.3333333333333	5	29.99	0.4	0.27	0.196666666666697
20180130	5	7.03333333333333	53.3333333333333	4.33333333333333	30.0066666666667	0.07	0.27	0.190000000000001
20180130	6	5	63	1.66666666666667	30.0133333333333	0.59	0.27	0.183333333333302
20180130	7	4.05	67.5	4.5	29.9825	0.33	0.27	0.130000000000003
20180130	8	4.43333333333333	64	2.66666666666667	29.99	0.19	0.27	0.149999999999999
20180130	9	4.03333333333333	64.6666666666667	8	29.98	0.15	0.27	0.133333333333301
20180130	10	3.9	64	8.66666666666667	29.97	0.15	0.27	0.116666666666699
20180130	11	3.13333333333333	68	7.66666666666667	29.9566666666667	0.26	0.27	0.0933333333333977
20180130	12	3.33333333333333	67	9.33333333333333	29.94	0.04	0.27	0.0633333333333006
20180130	13	3.5	64.3333333333333	10.3333333333333	29.94	0.41	0.27	0.043333333333301
20180130	14	2.03333333333333	71.6666666666667	3.33333333333333	29.9533333333333	0.12	0.27	0.0300000000000011
20180130	15	3.5	68	3.66666666666667	29.9566666666667	0.05	0.27	0.00666666666669968
20180130	16	7.4	50.3333333333333	12.6666666666667	29.96	0.03	0.27	-0.00999999999999801
20180130	17	9.83333333333333	43.6666666666667	5	29.97	0.3	0.27	-0.0199999999999996
20180130	18	12.2	37	1.66666666666667	29.95	0.4	0.27	-0.0399999999999991
20180130	19	14.6	31.3333333333333	7	29.91	0.09	0.27	-0.0599999999999987
20180130	20	16.1333333333333	28.6666666666667	10.6666666666667	29.8633333333333	0.24	0.27	-0.0766666666667
20180130	21	16.1333333333333	30	11.3333333333333	29.8366666666667	0.06	0.27	-0.0833333333333002
20180130	22	16.6666666666667	29	11	29.84	0.04	0.27	-0.0700000000000003
20180130	23	16.6666666666667	29.6666666666667	11	29.8466666666667	0.17	0.27	-0.0700000000000003
20180130	24	15.1666666666667	32.6666666666667	7.66666666666667	29.8833333333333	0.1	0.27	-0.0433333333334005
20180131	1	12.6	41.3333333333333	0	29.77	0.38	0.18	-0.1666666666667
20180131	2	10.5666666666667	49.3333333333333	0	29.78	0.08	0.18	-0.1733333333333
20180131	3	9.4	56	0	29.775	0.17	0.18	-0.191666666666702
20180131	4	9.3	61	6	29.77	0.35	0.18	-0.219999999999999
20180131	5	8.86666666666667	68.3333333333333	13	29.76	0.08	0.18	-0.246666666666698
20180131	6	7.8	70.6666666666667	12	29.7433333333333	0.06	0.18	-0.27
20180131	7	9.3	79.25	8.75	29.7075	0.23	0.18	-0.275000000000002
20180131	8	NA	NA	NA	NA	0	0.18	NA
20180131	9	5	90.5	0	29.7	0.32	0.18	-0.280000000000001
20180131	10	4.06666666666667	93.3333333333333	0	29.6733333333333	0.53	0.18	-0.296666666666699
20180131	11	3.5	96	0	29.6566666666667	0.08	0.18	-0.300000000000001
20180131	12	3.3	97.3333333333333	0	29.65	0.26	0.18	-0.290000000000003
20180131	13	3.3	98.6666666666667	0	29.65	0.57	0.18	-0.290000000000003
20180131	14	3.5	97.3333333333333	1.66666666666667	29.65	0.14	0.18	-0.303333333333303
20180131	15	5.56666666666667	97.3333333333333	3.66666666666667	29.65	0.19	0.18	-0.3066666666667
20180131	16	7.76666666666667	97.3333333333333	10.3333333333333	29.65	0.06	0.18	-0.310000000000002
20180131	17	11.5	84	14.3333333333333	29.65	0.05	0.18	-0.32
20180131	18	15.4	70	21	29.6433333333333	0.05	0.18	-0.3066666666667
20180131	19	17.9333333333333	57	21	29.5966666666667	0.19	0.18	-0.313333333333301
20180131	20	18.8666666666667	51.6666666666667	20.3333333333333	29.55	0.16	0.18	-0.313333333333301
20180131	21	20.4	43	20	29.53	0.05	0.18	-0.3066666666667
20180131	22	20.7666666666667	41	20.3333333333333	29.5533333333333	0.05	0.18	-0.286666666666701
20180131	23	20.6	42	14.3333333333333	29.5166666666667	0.16	0.18	-0.329999999999998
20180131	24	20	43	8	29.4866666666667	0.13	0.18	-0.396666666666601
20180201	1	17.6	50.6666666666667	6	29.52	0.04	0.11	-0.25
20180201	2	16.3	55.3333333333333	7	29.63	0.03	0.11	-0.150000000000002
20180201	3	15.6	62.3333333333333	19.3333333333333	29.6933333333333	0.05	0.11	-0.081666666666699
20180201	4	15	69	23.6666666666667	29.52	0.03	0.11	-0.25
20180201	5	14.4	76.3333333333333	22.3333333333333	29.4866666666667	0.03	0.11	-0.273333333333301
20180201	6	14.4	80	19	29.5	0.03	0.11	-0.2433333333333
20180201	7	13.6	84.25	15.5	29.4425	0.05	0.11	-0.265000000000001
20180201	8	14.0666666666667	85	13.3333333333333	29.45	0.04	0.11	NA
20180201	9	13.3	90	11.6666666666667	29.4433333333333	0.03	0.11	-0.2566666666667
20180201	10	13.3	92	10.3333333333333	29.4366666666667	0.03	0.11	-0.236666666666601
20180201	11	13.9	90	13	29.43	0.04	0.11	-0.226666666666699
20180201	12	13.7	91	14.6666666666667	29.43	0.04	0.11	-0.219999999999999
20180201	13	13.3	93	12.6666666666667	29.4433333333333	0.04	0.11	-0.206666666666699
20180201	14	12.9666666666667	95	13.6666666666667	29.45	0.03	0.11	-0.199999999999999
20180201	15	13.3333333333333	94	15.3333333333333	29.4633333333333	0.03	0.11	-0.186666666666699
20180201	16	15	89	15	29.4933333333333	0.03	0.11	-0.156666666666698
20180201	17	17.2	78.3333333333333	12.6666666666667	29.5133333333333	0.03	0.11	-0.136666666666699
20180201	18	19.8	63.6666666666667	16	29.51	0.04	0.11	-0.133333333333297
20180201	19	20.7666666666667	59.6666666666667	10.3333333333333	29.5066666666667	0.04	0.11	-0.0899999999999999
20180201	20	20.9333333333333	59.6666666666667	10.3333333333333	29.4966666666667	0.03	0.11	-0.053333333333299
20180201	21	21.1	57	10.3333333333333	29.4966666666667	0.04	0.11	-0.0333333333332995
20180201	22	21.5	49.3333333333333	10	29.5066666666667	0.06	0.11	-0.0466666666665994
20180201	23	21.5	43.3333333333333	11.6666666666667	29.53	0.03	0.11	0.0133333333332999
20180201	24	18.8666666666667	34.3333333333333	16.6666666666667	29.57	0.07	0.11	0.0833333333333002
20180202	1	16.6666666666667	40.3333333333333	16	29.6066666666667	0.04	0.06	0.0866666666667015
20180202	2	15.2	46	10.3333333333333	29.6366666666667	0.03	0.06	0.00666666666669968
20180202	3	14.2333333333333	49.6666666666667	11.6666666666667	29.6633333333333	0.03	0.06	-0.0300000000000011
20180202	4	13.5	51.6666666666667	12.6666666666667	29.6866666666667	0.03	0.06	0.1666666666667
20180202	5	12.9666666666667	51	15	29.71	0.03	0.06	0.223333333333301
20180202	6	12.2333333333333	49	13.6666666666667	29.7366666666667	0.03	0.06	0.2366666666667
20180202	7	11.525	54	17.75	29.71	0.05	0.06	0.267500000000002
20180202	8	10.2	49.3333333333333	15.3333333333333	29.7733333333333	0.03	0.06	0.323333333333302
20180202	9	9.8	50.6666666666667	16	29.7866666666667	0.06	0.06	0.343333333333401
20180202	10	9.4	52	20	29.79	0.04	0.06	0.3533333333333
20180202	11	8.86666666666667	53.3333333333333	15	29.8133333333333	0.06	0.06	0.383333333333301
20180202	12	7.8	56	16.6666666666667	29.8333333333333	0.04	0.06	0.4033333333333
20180202	13	7.03333333333333	58.6666666666667	13.6666666666667	29.86	0.03	0.06	0.4166666666667
20180202	14	6.7	60	12.3333333333333	29.88	0.03	0.06	0.43
20180202	15	7.6	58	13.3333333333333	29.9033333333333	0.03	0.06	0.440000000000001
20180202	16	9.26666666666667	52.6666666666667	15.6666666666667	29.9233333333333	0.03	0.06	0.43
20180202	17	10.7666666666667	43.6666666666667	14.6666666666667	29.9366666666667	0.03	0.06	0.4233333333334
20180202	18	12.0333333333333	39.6666666666667	13.6666666666667	29.9266666666667	0.03	0.06	0.4166666666667
20180202	19	12.8	38	12	29.9	0.03	0.06	0.393333333333299
20180202	20	13.5	37.3333333333333	15	29.86	0.04	0.06	0.363333333333298
20180202	21	14.4333333333333	36.3333333333333	12.3333333333333	29.8366666666667	0.03	0.06	0.34
20180202	22	14.2333333333333	36.3333333333333	14.3333333333333	29.8233333333333	0.04	0.06	0.316666666666599
20180202	23	13.3	38	11.6666666666667	29.8166666666667	0.07	0.06	0.286666666666697
20180202	24	13.1333333333333	38.6666666666667	12.3333333333333	29.81	0.04	0.06	0.239999999999998
20180203	1	12.0333333333333	43.6666666666667	11.6666666666667	29.81	0.04	0.02	0.203333333333298
20180203	2	11.5	46.3333333333333	9.33333333333333	29.8133333333333	0.03	0.02	0.176666666666602
20180203	3	10.9333333333333	48.6666666666667	8	29.81	0.03	0.02	0.1466666666667
20180203	4	10.6	50	7	29.8133333333333	0.06	0.02	0.126666666666601
20180203	5	10.4	48	7	29.82	0.05	0.02	0.109999999999999
20180203	6	9.8	44.6666666666667	7.66666666666667	29.8	0.03	0.02	0.0633333333333006
20180203	7	10.1	46.75	7	29.7925	0.04	0.02	0.0824999999999996
20180203	8	9.06666666666667	47.3333333333333	5	29.7633333333333	0.04	0.02	-0.0100000000000016
20180203	9	8.5	47.3333333333333	4.33333333333333	29.75	0.03	0.02	-0.0366666666667008
20180203	10	8.3	50.3333333333333	0	29.74	0.05	0.02	-0.0500000000000007
20180203	11	8.13333333333333	52	1.66666666666667	29.72	0.04	0.02	-0.0933333333333017
20180203	12	7.03333333333333	68.6666666666667	0	29.6933333333333	0.04	0.02	-0.140000000000001
20180203	13	7.2	70	0	29.6766666666667	0.04	0.02	-0.183333333333298
20180203	14	6.83333333333333	71.6666666666667	4.33333333333333	29.65	0.04	0.02	-0.23
20180203	15	6.1	82	8	29.64	0.03	0.02	-0.2633333333333
20180203	16	7.06666666666667	82.3333333333333	0	29.6466666666667	0.04	0.02	-0.2766666666666
20180203	17	8.13333333333333	82	1.66666666666667	29.64	0.03	0.02	-0.296666666666699
20180203	18	9.63333333333333	84	5	29.6066666666667	0.03	0.02	-0.32
20180203	19	10.9666666666667	80	8	29.57	0.06	0.02	-0.329999999999998
20180203	20	12.2	78	8.66666666666667	29.5166666666667	0.03	0.02	-0.343333333333298
20180203	21	11.5	91	7.66666666666667	29.4733333333333	0.05	0.02	-0.363333333333401
20180203	22	11.3	94	7.66666666666667	29.4366666666667	0.03	0.02	-0.386666666666599
20180203	23	11.8666666666667	94	1.66666666666667	29.4233333333333	0.05	0.02	-0.393333333333398
20180203	24	12.6	92	3.33333333333333	29.3933333333333	0.05	0.02	-0.4166666666667
20180204	1	12.8	90	7.66666666666667	29.3766666666667	0.04	0	-0.433333333333298
20180204	2	12.2	93	4.33333333333333	29.3733333333333	0.03	0	-0.440000000000001
20180204	3	11.3	95	3.33333333333333	29.3833333333333	0.04	0	-0.426666666666698
20180204	4	11.3	97.3333333333333	10	29.3833333333333	0.03	0	-0.43
20180204	5	11.1	97.3333333333333	10.3333333333333	29.3866666666667	0.04	0	-0.433333333333302
20180204	6	10.6	98.6666666666667	7	29.3866666666667	0.04	0	-0.413333333333302
20180204	7	9.6	98	7.25	29.3925	0.04	0	-0.400000000000002
20180204	8	9.4	98.6666666666667	0	29.37	0.03	0	-0.393333333333299
20180204	9	9.23333333333333	97.3333333333333	1.66666666666667	29.37	0.05	0	-0.379999999999999
20180204	10	8.9	98.6666666666667	1.66666666666667	29.3666666666667	0.03	0	-0.373333333333299
20180204	11	8.13333333333333	98.6666666666667	6	29.36	0.05	0	-0.359999999999999
20180204	12	7.8	100	3.33333333333333	29.3633333333333	0.03	0	-0.329999999999998
20180204	13	7.23333333333333	98.6666666666667	0	29.39	0.07	0	-0.286666666666701
20180204	14	6.5	98.6666666666667	2.66666666666667	29.4166666666667	0.03	0	-0.233333333333299
20180204	15	7.23333333333333	97.3333333333333	0	29.44	0.03	0	-0.199999999999999
20180204	16	8.33333333333333	100	6	29.4466666666667	0.04	0	-0.199999999999999
20180204	17	9.8	97.3333333333333	6	29.4566666666667	0.03	0	-0.183333333333302
20180204	18	11.3	98.6666666666667	1.66666666666667	29.46	0.04	0	-0.1466666666667
20180204	19	13.9	89.3333333333333	6.66666666666667	29.4433333333333	0.04	0	-0.126666666666701
20180204	20	19.6	62.3333333333333	13	29.4333333333333	0.03	0	-0.0833333333333997
20180204	21	19.2333333333333	64.3333333333333	13.3333333333333	29.43	0.05	0	-0.043333333333301
20180204	22	17.7666666666667	70.6666666666667	14.6666666666667	29.4366666666667	0.03	0	0
20180204	23	16.1333333333333	77	12.6666666666667	29.46	0.05	0	0.0366666666667008
20180204	24	15.6	78	9	29.48	0.04	0	0.0866666666667015
20180205	1	15	80	10	29.51	0.03	0	0.133333333333301
20180205	2	13.6666666666667	85	7	29.55	0.03	0	0.176666666666701
20180205	3	12.0666666666667	92	4.33333333333333	29.5833333333333	0.03	0	0.199999999999999
20180205	4	11.5	94	7	29.5966666666667	0.03	0	0.213333333333399
20180205	5	10.7666666666667	95	10.3333333333333	29.6266666666667	0.03	0	0.240000000000002
20180205	6	10.7666666666667	95	14	29.6466666666667	0.03	0	0.260000000000002
20180205	7	9.725	74	17	29.67	0.05	0	0.277500000000003
20180205	8	7.96666666666667	71	14.3333333333333	29.65	0.04	0	0.279999999999998
20180205	9	7.4	70	12.3333333333333	29.65	0.04	0	0.279999999999998
20180205	10	6.66666666666667	68	13.3333333333333	29.6466666666667	0.03	0	0.280000000000001
20180205	11	5.56666666666667	67.3333333333333	13.3333333333333	29.65	0.03	0	0.289999999999999
20180205	12	4.43333333333333	67	11.6666666666667	29.6566666666667	0.03	0	0.293333333333397
20180205	13	3.3	69	12.3333333333333	29.6733333333333	0.04	0	0.283333333333299
20180205	14	2.96666666666667	69	12.6666666666667	29.68	0.04	0	0.2633333333333
20180205	15	3.3	67	12	29.68	0.04	0	0.239999999999998
20180205	16	4.06666666666667	65.3333333333333	11.3333333333333	29.6866666666667	0.04	0	0.239999999999998
20180205	17	5.56666666666667	64	8	29.68	0.03	0	0.223333333333301
20180205	18	6.3	63	8.66666666666667	29.6633333333333	0.03	0	0.203333333333298
20180205	19	7.43333333333333	63.6666666666667	8.33333333333333	29.63	0.03	0	0.186666666666699
20180205	20	8.5	64.6666666666667	0	29.5966666666667	0.03	0	0.163333333333398
20180205	21	9.7	64.5	2.5	29.57	0.02	0	0.140000000000001
20180205	22	10.4	64	1.66666666666667	29.5533333333333	0.03	0	0.1166666666666
20180205	23	10.7666666666667	66	3.33333333333333	29.54	0.03	0	0.0799999999999983
20180205	24	11.1	69	4.33333333333333	29.53	0.03	0	0.0500000000000007
20180206	1	11.1	70.3333333333333	1.66666666666667	29.52	0.04	0.02	0.00999999999999801
20180206	2	11.5	69.6666666666667	0	29.5233333333333	0.04	0.02	-0.0266666666666993
20180206	3	11.7	71	0	29.54	0.05	0.02	-0.043333333333301
20180206	4	11.8666666666667	72.3333333333333	1.66666666666667	29.5333333333333	0.04	0.02	-0.0633333333334001
20180206	5	12.2	73.3333333333333	0	29.55	0.03	0.02	-0.0766666666667
20180206	6	12.2	74	0	29.56	0.03	0.02	-0.0866666666667015
20180206	7	12.1	74.25	1.25	29.5675	0.04	0.02	-0.102500000000003
20180206	8	11.5	78	7	29.55	0.04	0.02	-0.0999999999999979
20180206	9	10.7666666666667	82	5.33333333333333	29.5466666666667	0.04	0.02	-0.1033333333333
20180206	10	9.8	94	7.66666666666667	29.5366666666667	0.03	0.02	-0.109999999999999
20180206	11	9.4	96	5	29.5433333333333	0.03	0.02	-0.106666666666698
20180206	12	8.9	98.6666666666667	7	29.55	0.05	0.02	-0.106666666666698
20180206	13	8.9	98.6666666666667	8	29.5533333333333	0.03	0.02	-0.120000000000001
20180206	14	8.3	100	9.33333333333333	29.5666666666667	0.04	0.02	-0.113333333333301
20180206	15	8.5	98.6666666666667	5.33333333333333	29.5833333333333	0.03	0.02	-0.0966666666666995
20180206	16	8.9	96	10	29.59	0.04	0.02	-0.0966666666666995
20180206	17	8.9	100	11.6666666666667	29.59	0.04	0.02	-0.0899999999999999
20180206	18	8.13333333333333	98.6666666666667	9	29.57	0.03	0.02	-0.0933333333332982
20180206	19	7.8	98.6666666666667	9.33333333333333	29.55	0.03	0.02	-0.0799999999999983
20180206	20	7.4	97.3333333333333	13	29.5266666666667	0.03	0.02	-0.0700000000000003
20180206	21	7.03333333333333	97.3333333333333	11	29.49	0.03	0.02	-0.0800000000000018
20180206	22	6.3	97.3333333333333	12.6666666666667	29.5033333333333	0.03	0.02	-0.0500000000000007
20180206	23	5.76666666666667	98.6666666666667	12.6666666666667	29.49	0.04	0.02	-0.0500000000000007
20180206	24	5.6	98.6666666666667	13	29.5133333333333	0.03	0.02	-0.0166666666667012
20180207	1	5.2	98.6666666666667	12.3333333333333	29.5233333333333	0.04	0.05	0.00333333333330188
20180207	2	5	100	13.3333333333333	29.55	0.04	0.05	0.0266666666666993
20180207	3	4.6	98.6666666666667	13.3333333333333	29.5633333333333	0.04	0.05	0.0233333333333015
20180207	4	4.23333333333333	96	12.3333333333333	29.5766666666667	0.03	0.05	0.0433333333334005
20180207	5	3.5	98.6666666666667	10.6666666666667	29.59	0.04	0.05	0.0399999999999991
20180207	6	3.13333333333333	98.6666666666667	16	29.5966666666667	0.03	0.05	0.0366666666667008
20180207	7	4.875	92.75	12	29.6	0.06	0.05	0.0325000000000024
20180207	8	1.7	98.6666666666667	16.6666666666667	29.6466666666667	0.03	0.05	0.0966666666666995
20180207	9	1.5	97.3333333333333	18.3333333333333	29.65	0.03	0.05	0.1033333333333
20180207	10	1.1	98.6666666666667	19.3333333333333	29.67	0.03	0.05	0.133333333333301
20180207	11	1.1	96	17.3333333333333	29.69	0.03	0.05	0.1466666666667
20180207	12	1.1	96	12.6666666666667	29.6966666666667	0.03	0.05	0.1466666666667
20180207	13	1.1	96	17.6666666666667	29.7233333333333	0.03	0.05	0.170000000000002
20180207	14	1.1	96	14	29.7466666666667	0.05	0.05	0.180000000000003
20180207	15	1.7	92	19	29.7666666666667	0.03	0.05	0.183333333333401
20180207	16	1.7	91	14.3333333333333	29.8	0.03	0.05	0.210000000000001
20180207	17	2.03333333333333	84.3333333333333	18	29.82	0.03	0.05	0.23
20180207	18	1.86666666666667	83	16.6666666666667	29.8333333333333	0.04	0.05	0.2633333333333
20180207	19	2.03333333333333	82	18.6666666666667	29.83	0.03	0.05	0.279999999999998
20180207	20	4.23333333333333	73	20	29.8033333333333	0.04	0.05	0.2766666666666
20180207	21	5	66.3333333333333	22	29.7966666666667	0.03	0.05	0.3066666666667
20180207	22	6.1	62	16	29.81	0.04	0.05	0.3066666666667
20180207	23	6.7	60.6666666666667	15.6666666666667	29.8166666666667	0.05	0.05	0.3266666666667
20180207	24	6.1	63	16.6666666666667	29.8366666666667	0.03	0.05	0.323333333333402
20180208	1	5.6	65.6666666666667	16.6666666666667	29.8533333333333	0.06	0.1	0.329999999999998
20180208	2	5	70	12	29.87	0.03	0.1	0.32
20180208	3	4.06666666666667	75	11.6666666666667	29.8866666666667	0.03	0.1	0.323333333333398
20180208	4	3.13333333333333	80	11.6666666666667	29.8933333333333	0.03	0.1	0.316666666666599
20180208	5	2.03333333333333	86.3333333333333	12	29.89	0.03	0.1	0.300000000000001
20180208	6	1.7	89	12	29.9	0.03	0.1	0.303333333333299
20180208	7	4.3	82.25	10.75	29.86	0.04	0.1	0.259999999999998
20180208	8	2.4	87.6666666666667	10.6666666666667	29.9	0.03	0.1	0.253333333333298
20180208	9	2.8	87.6666666666667	10.3333333333333	29.8966666666667	0.03	0.1	0.246666666666702
20180208	10	2.8	89	9.66666666666667	29.89	0.05	0.1	0.219999999999999
20180208	11	2.43333333333333	90	8.33333333333333	29.8866666666667	0.03	0.1	0.196666666666697
20180208	12	0.766666666666667	94.6666666666667	10	29.8933333333333	0.03	0.1	0.196666666666598
20180208	13	0	98.6666666666667	6	29.9066666666667	0.03	0.1	0.183333333333398
20180208	14	0	97.3333333333333	9.33333333333333	29.92	0.05	0.1	0.1733333333333
20180208	15	1.5	90	9.66666666666667	29.9333333333333	0.03	0.1	0.1666666666666
20180208	16	3.7	77	10.6666666666667	29.93	0.03	0.1	0.129999999999999
20180208	17	6.3	67.6666666666667	6.33333333333333	29.92	0.04	0.1	0.100000000000001
20180208	18	8.5	62.3333333333333	9.66666666666667	29.89	0.04	0.1	0.0566666666667004
20180208	19	10.9333333333333	54.6666666666667	9.33333333333333	29.85	0.09	0.1	0.0200000000000031
20180208	20	12.9666666666667	49.6666666666667	7.66666666666667	29.81	0.03	0.1	0.00666666666669968
20180208	21	14.0666666666667	47	5	29.79	0.03	0.1	-0.00666666666669968
20180208	22	14.8	47.3333333333333	7	29.7733333333333	0.05	0.1	-0.0366666666666973
20180208	23	14.0666666666667	51.6666666666667	2.66666666666667	29.77	0.04	0.1	-0.0466666666666988
20180208	24	13.3	57.6666666666667	1.66666666666667	29.77	0.06	0.1	-0.066666666666702
20180209	1	12.8	62	0	29.7733333333333	0.06	0.16	-0.0799999999999983
20180209	2	12.4	65.3333333333333	0	29.7666666666667	0.03	0.16	-0.1033333333333
20180209	3	12.2	68	1.66666666666667	29.7666666666667	0.03	0.16	-0.119999999999997
20180209	4	12.0333333333333	69.6666666666667	0	29.7533333333333	0.03	0.16	-0.140000000000001
20180209	5	11.7	71	1.66666666666667	29.7466666666667	0.03	0.16	-0.143333333333299
20180209	6	11.5	74	4.33333333333333	29.74	0.03	0.16	-0.16
20180209	7	10.875	83	9	29.7225	0.11	0.16	-0.137499999999999
20180209	8	10.4	84	10.3333333333333	29.6966666666667	0.07	0.16	-0.203333333333298
20180209	9	10	88	10.3333333333333	29.6733333333333	0.03	0.16	-0.2233333333334
20180209	10	10	89	10.3333333333333	29.67	0.03	0.16	-0.219999999999999
20180209	11	9.4	93	8	29.65	0.03	0.16	-0.2366666666667
20180209	12	9.4	93	0	29.65	0.03	0.16	-0.2433333333333
20180209	13	9.4	93	0	29.65	0.03	0.16	-0.2566666666667
20180209	14	9.4	93	0	29.65	0.03	0.16	-0.270000000000003
20180209	15	9.8	93	1.66666666666667	29.65	0.03	0.16	-0.283333333333303
20180209	16	10	94	0	29.65	0.03	0.16	-0.280000000000001
20180209	17	11.3	90.6666666666667	7.66666666666667	29.65	0.04	0.16	-0.270000000000003
20180209	18	12.4	88.6666666666667	5.33333333333333	29.6266666666667	0.04	0.16	-0.2633333333333
20180209	19	13.7	86	7	29.5966666666667	0.04	0.16	-0.253333333333302
20180209	20	14.8	84.3333333333333	3.33333333333333	29.56	0.04	0.16	-0.25
20180209	21	14.6	90	1.66666666666667	29.5333333333333	0.03	0.16	-0.2566666666667
20180209	22	14.4	96	5.33333333333333	29.5133333333333	0.04	0.16	-0.260000000000002
20180209	23	14.4	96	5	29.5033333333333	0.03	0.16	-0.266666666666701
20180209	24	13.9	96	1.66666666666667	29.5	0.04	0.16	-0.27
20180210	1	13.5	98.6666666666667	3.33333333333333	29.49	0.06	0.24	-0.283333333333303
20180210	2	13.3	97.3333333333333	1.66666666666667	29.4933333333333	0.04	0.24	-0.273333333333401
20180210	3	13.3	96	1.66666666666667	29.4833333333333	0.04	0.24	-0.283333333333402
20180210	4	13.3	100	8.66666666666667	29.48	0.05	0.24	-0.273333333333298
20180210	5	13.5	98.6666666666667	6.66666666666667	29.47	0.03	0.24	-0.276666666666703
20180210	6	13.7	97.3333333333333	9.33333333333333	29.47	0.03	0.24	-0.27
20180210	7	13.35	89.5	6.5	29.4725	0.04	0.24	-0.25
20180210	8	13.9	100	4.33333333333333	29.4366666666667	0.03	0.24	-0.260000000000002
20180210	9	13.5	97.3333333333333	1.66666666666667	29.4166666666667	0.03	0.24	-0.2566666666666
20180210	10	12.8	98.6666666666667	0	29.4033333333333	0.04	0.24	-0.266666666666701
20180210	11	12.8	98.6666666666667	0	29.3966666666667	0.03	0.24	-0.253333333333298
20180210	12	12.6	97.3333333333333	0	29.39	0.03	0.24	-0.259999999999998
20180210	13	11.1	98.6666666666667	6	29.39	0.04	0.24	-0.259999999999998
20180210	14	11.3	98.6666666666667	6	29.3866666666667	0.05	0.24	-0.2633333333333
20180210	15	11.7	98.6666666666667	6	29.3933333333333	0.04	0.24	-0.2566666666667
20180210	16	12.2	98.6666666666667	3.33333333333333	29.4166666666667	0.07	0.24	-0.233333333333299
20180210	17	12.2	100	8	29.42	0.04	0.24	-0.229999999999997
20180210	18	12.2	100	7	29.4133333333333	0.04	0.24	-0.213333333333402
20180210	19	12.2	98.6666666666667	2.66666666666667	29.38	0.04	0.24	-0.216666666666701
20180210	20	4.8	96	18.6666666666667	29.3633333333333	0.03	0.24	-0.196666666666697
20180210	21	2.96666666666667	98.6666666666667	20.6666666666667	29.3533333333333	0.06	0.24	-0.18
20180210	22	2.8	94.6666666666667	16.3333333333333	29.3666666666667	0.03	0.24	-0.146666666666601
20180210	23	2.96666666666667	94.6666666666667	15	29.3733333333333	0.03	0.24	-0.129999999999999
20180210	24	2.4	94.6666666666667	15	29.39	0.03	0.24	-0.109999999999999
20180211	1	2.8	90	16.6666666666667	29.4133333333333	0.03	0.33	-0.0766666666667
20180211	2	2.8	89	14.3333333333333	29.42	0.04	0.33	-0.0733333333332986
20180211	3	2.8	91	11	29.42	0.04	0.33	-0.063333333333297
20180211	4	2.8	89	12	29.425	0.02	0.33	-0.0549999999999997
20180211	5	2.8	89	13.6666666666667	29.44	0.04	0.33	-0.0299999999999976
20180211	6	2.2	89	16.3333333333333	29.44	0.03	0.33	-0.0299999999999976
20180211	7	1.375	91.75	13.25	29.495	0.04	0.33	0.0225000000000009
20180211	8	1.7	92	13.3333333333333	29.4566666666667	0.03	0.33	0.0199999999999996
20180211	9	1.5	93.3333333333333	19.6666666666667	29.4666666666667	0.03	0.33	0.0500000000000007
20180211	10	1.1	94.6666666666667	15	29.47	0.04	0.33	0.0666666666666984
20180211	11	0.6	96	20.6666666666667	29.4733333333333	0.03	0.33	0.0766666666666005
20180211	12	0.6	94.6666666666667	18.6666666666667	29.5	0.04	0.33	0.109999999999999
20180211	13	0.2	92	20.6666666666667	29.5333333333333	0.03	0.33	0.143333333333299
20180211	14	0	90	19	29.5666666666667	0.03	0.33	0.18
20180211	15	-0.6	84.6666666666667	20.6666666666667	29.5966666666667	0.04	0.33	0.203333333333401
20180211	16	-0.6	78	23.3333333333333	29.6366666666667	0.03	0.33	0.219999999999999
20180211	17	-0.6	77	22.3333333333333	29.65	0.04	0.33	0.229999999999997
20180211	18	-0.4	73	21	29.6633333333333	0.04	0.33	0.25
20180211	19	0.2	69	21	29.65	0.04	0.33	0.27
20180211	20	1.1	64	22.3333333333333	29.6466666666667	0.07	0.33	0.283333333333399
20180211	21	0.566666666666667	76.6666666666667	23	29.6466666666667	0.03	0.33	0.293333333333401
20180211	22	0	86.3333333333333	20.6666666666667	29.65	0.03	0.33	0.283333333333299
20180211	23	0.2	81.6666666666667	19.3333333333333	29.6566666666667	0.03	0.33	0.283333333333399
20180211	24	0.766666666666667	78	20.6666666666667	29.67	0.03	0.33	0.280000000000001
20180212	1	1.1	79.3333333333333	13.6666666666667	29.6866666666667	0.05	0.43	0.273333333333401
20180212	2	0.6	85	11.6666666666667	29.7	0.03	0.43	0.279999999999998
20180212	3	0.6	85	10	29.72	0.03	0.43	0.299999999999997
20180212	4	0.2	87.6666666666667	5.33333333333333	29.7433333333333	0.03	0.43	0.3183333333333
20180212	5	-0.2	90	5	29.7566666666667	0.07	0.43	0.316666666666698
20180212	6	-0.6	90.6666666666667	6	29.77	0.03	0.43	0.329999999999998
20180212	7	-0.025	92	10.25	29.705	0.05	0.43	0.209999999999997
20180212	8	-0.766666666666667	92	7	29.79	0.04	0.43	0.3333333333333
20180212	9	-1.3	93.3333333333333	6	29.7833333333333	0.05	0.43	0.316666666666599
20180212	10	-1.1	92	11	29.79	0.03	0.43	0.32
20180212	11	-1.1	87	12	29.79	0.03	0.43	0.316666666666698
20180212	12	-1.1	85	11.6666666666667	29.81	0.04	0.43	0.309999999999999
20180212	13	-1.3	89.3333333333333	11.6666666666667	29.8366666666667	0.03	0.43	0.303333333333402
20180212	14	-1.7	93.3333333333333	14.6666666666667	29.85	0.03	0.43	0.283333333333303
20180212	15	-1.1	92	13	29.8733333333333	0.04	0.43	0.2766666666666
20180212	16	-0.6	92	13	29.8833333333333	0.04	0.43	0.246666666666602
20180212	17	-0.2	92	10	29.8966666666667	0.03	0.43	0.246666666666702
20180212	18	0.566666666666667	88.6666666666667	9.66666666666667	29.8966666666667	0.04	0.43	0.233333333333402
20180212	19	1.66666666666667	83	10.6666666666667	29.88	0.03	0.43	0.23
20180212	20	2.4	82	10.3333333333333	29.8433333333333	0.03	0.43	0.196666666666601
20180212	21	3.7	77	10.6666666666667	29.82	0.03	0.43	0.1733333333333
20180212	22	4.23333333333333	76	12.6666666666667	29.8033333333333	0.03	0.43	0.1533333333333
20180212	23	4.06666666666667	78	10.3333333333333	29.8	0.04	0.43	0.143333333333302
20180212	24	4.06666666666667	78	10	29.8066666666667	0.03	0.43	0.136666666666699
20180213	1	3.3	82	6	29.82	0.04	0.53	0.133333333333301
20180213	2	2.8	85	5	29.8266666666667	0.07	0.53	0.126666666666701
20180213	3	2.4	85	6	29.84	0.03	0.53	0.120000000000001
20180213	4	1.86666666666667	88.6666666666667	3.33333333333333	29.8533333333333	0.04	0.53	0.109999999999999
20180213	5	2.03333333333333	90	4.33333333333333	29.8666666666667	0.03	0.53	0.109999999999999
20180213	6	2.8	87.6666666666667	7	29.87	0.04	0.53	0.100000000000001
20180213	7	3.5	90.75	6.5	29.8575	0.05	0.53	0.152500000000003
20180213	8	2.8	93.3333333333333	9.33333333333333	29.86	0.05	0.53	0.0700000000000003
20180213	9	2.8	96	6	29.8466666666667	0.04	0.53	0.0633333333334001
20180213	10	2.8	98.6666666666667	2.66666666666667	29.8433333333333	0.04	0.53	0.0533333333333026
20180213	11	2.8	100	4.33333333333333	29.85	0.03	0.53	0.0600000000000023
20180213	12	2.8	100	5.33333333333333	29.8466666666667	0.03	0.53	0.0366666666667008
20180213	13	2.8	100	7	29.8733333333333	0.03	0.53	0.0366666666665978
20180213	14	2.8	100	8	29.88	0.04	0.53	0.0299999999999976
20180213	15	2.8	100	7.66666666666667	29.9033333333333	0.03	0.53	0.0300000000000011
20180213	16	3.3	100	6.33333333333333	29.9133333333333	0.04	0.53	0.0299999999999976
20180213	17	3.9	98.6666666666667	5	29.9166666666667	0.04	0.53	0.0199999999999996
20180213	18	4.4	96	6	29.9066666666667	0.04	0.53	0.00999999999999801
20180213	19	4.4	98.6666666666667	3.33333333333333	29.8866666666667	0.03	0.53	0.00666666666669968
20180213	20	5	98.6666666666667	8.66666666666667	29.86	0.04	0.53	0.0166666666666977
20180213	21	5.6	97.3333333333333	10.3333333333333	29.84	0.05	0.53	0.0199999999999996
20180213	22	5.6	100	5.33333333333333	29.8333333333333	0.03	0.53	0.0300000000000011
20180213	23	5.6	100	5.33333333333333	29.83	0.03	0.53	0.0299999999999976
20180213	24	5.6	100	6	29.8366666666667	0.03	0.53	0.0300000000000011
20180214	1	5.6	100	0	29.8366666666667	0.03	0.64	0.0166666666667012
20180214	2	5.6	100	6	29.84	0.03	0.64	0.0133333333332999
20180214	3	5.6	100	1.66666666666667	29.8466666666667	0.03	0.64	0.00666666666669968
20180214	4	5.6	100	1.66666666666667	29.8466666666667	0.05	0.64	-0.00666666666660021
20180214	5	5.6	100	1.66666666666667	29.84	0.04	0.64	-0.0266666666666993
20180214	6	5.6	100	3.33333333333333	29.8333333333333	0.04	0.64	-0.0366666666667008
20180214	7	5.3	100	0	29.825	0.04	0.64	-0.0325000000000024
20180214	8	5.6	100	0	29.8066666666667	0.03	0.64	-0.053333333333299
20180214	9	5.6	100	1.66666666666667	29.7933333333333	0.03	0.64	-0.0533333333333985
20180214	10	5.6	100	1.66666666666667	29.7733333333333	0.03	0.64	-0.0700000000000003
20180214	11	5.4	100	0	29.7566666666667	0.03	0.64	-0.0933333333333017
20180214	12	4.4	100	0	29.7566666666667	0.03	0.64	-0.0899999999999999
20180214	13	4.6	98.6666666666667	0	29.76	0.03	0.64	-0.113333333333298
20180214	14	5	98.6666666666667	0	29.76	0.06	0.64	-0.119999999999997
20180214	15	5.4	100	0	29.77	0.04	0.64	-0.133333333333301
20180214	16	6.13333333333333	100	0	29.7766666666667	0.03	0.64	-0.136666666666599
20180214	17	7.03333333333333	100	1.66666666666667	29.7866666666667	0.07	0.64	-0.129999999999999
20180214	18	7.76666666666667	100	0	29.78	0.03	0.64	-0.126666666666697
20180214	19	9.43333333333333	100	1.66666666666667	29.7566666666667	0.03	0.64	-0.129999999999999
20180214	20	10.7666666666667	97.3333333333333	1.66666666666667	29.73	0.09	0.64	-0.129999999999999
20180214	21	11.5	100	6.33333333333333	29.7	0.04	0.64	-0.140000000000001
20180214	22	11.7	100	9.66666666666667	29.7	0.03	0.64	-0.133333333333301
20180214	23	12.4	97.3333333333333	9	29.6733333333333	0.06	0.64	-0.156666666666698
20180214	24	12.8	100	9.33333333333333	29.6633333333333	0.03	0.64	-0.173333333333403
20180215	1	12.9666666666667	97.3333333333333	7	29.6466666666667	0.04	0.74	-0.190000000000001
20180215	2	12.8	98.6666666666667	8	29.6366666666667	0.04	0.74	-0.203333333333301
20180215	3	13.3	100	14.6666666666667	29.6466666666667	0.04	0.74	-0.199999999999999
20180215	4	13.3	100	13	29.6333333333333	0.1	0.74	-0.213333333333399
20180215	5	13.9	96	16	29.6433333333333	0.04	0.74	-0.196666666666701
20180215	6	13.9	96	13.3333333333333	29.65	0.03	0.74	-0.183333333333302
20180215	7	10.675	100	8.5	29.6975	0.04	0.74	-0.127499999999998
20180215	8	13.3	100	9.33333333333333	29.6466666666667	0.03	0.74	-0.16
20180215	9	13.3	100	9.33333333333333	29.6266666666667	0.05	0.74	-0.1666666666666
20180215	10	13.3	100	10.6666666666667	29.62	0.03	0.74	-0.1533333333333
20180215	11	13.3	100	12	29.61	0.06	0.74	-0.1466666666667
20180215	12	13.3	100	10.3333333333333	29.61	0.06	0.74	-0.1466666666667
20180215	13	13.7	97.3333333333333	12	29.6166666666667	0.03	0.74	-0.143333333333302
20180215	14	13.9	96	10	29.62	0.03	0.74	-0.140000000000001
20180215	15	14.2333333333333	96	13.3333333333333	29.62	0.03	0.74	-0.149999999999999
20180215	16	15.7333333333333	91	16	29.62	0.03	0.74	-0.156666666666698
20180215	17	19.2666666666667	83	19	29.62	0.06	0.74	-0.1666666666667
20180215	18	20.4	83	16.6666666666667	29.62	0.04	0.74	-0.16
20180215	19	21.5	79.6666666666667	19.6666666666667	29.5966666666667	0.04	0.74	-0.16
20180215	20	22.4333333333333	75	16.6666666666667	29.5633333333333	0.04	0.74	-0.1666666666667
20180215	21	23.1333333333333	71.6666666666667	16	29.54	0.03	0.74	-0.16
20180215	22	23.9	69	19.3333333333333	29.52	0.04	0.74	-0.18
20180215	23	23.9	69	18.3333333333333	29.5066666666667	0.07	0.74	-0.1666666666666
20180215	24	23.3	73	13.3333333333333	29.5033333333333	0.06	0.74	-0.16
20180216	1	22.6	74	10.3333333333333	29.51	0.04	0.84	-0.136666666666699
20180216	2	21.8666666666667	76	11	29.5066666666667	0.03	0.84	-0.129999999999999
20180216	3	20.7666666666667	82	15.3333333333333	29.5166666666667	0.04	0.84	-0.129999999999999
20180216	4	19.6	88	13.6666666666667	29.5233333333333	0.04	0.84	-0.109999999999999
20180216	5	18.5	93	13.3333333333333	29.53	0.03	0.84	-0.113333333333298
20180216	6	18.3	93	19	29.5233333333333	0.04	0.84	-0.126666666666697
20180216	7	14.425	94.75	16.5	29.595	0.05	0.84	-0.102500000000003
20180216	8	17.8	93	16	29.53	0.03	0.84	-0.116666666666699
20180216	9	17.2	93	17.3333333333333	29.53	0.03	0.84	-0.0966666666666995
20180216	10	17.0333333333333	94.3333333333333	12	29.5366666666667	0.04	0.84	-0.0833333333333002
20180216	11	16.7	95.6666666666667	6.66666666666667	29.5533333333333	0.03	0.84	-0.0566666666667004
20180216	12	16.3	95.6666666666667	1.66666666666667	29.56	0.03	0.84	-0.0500000000000007
20180216	13	15.9333333333333	98	0	29.5833333333333	0.06	0.84	-0.0333333333333989
20180216	14	15.6	96	0	29.5966666666667	0.05	0.84	-0.0233333333333015
20180216	15	17.4	90.3333333333333	4.33333333333333	29.6166666666667	0.06	0.84	-0.00333333333330188
20180216	16	20.3666666666667	75	10.3333333333333	29.6466666666667	0.03	0.84	0.0266666666666993
20180216	17	22.2333333333333	69	9.33333333333333	29.64	0.06	0.84	0.0199999999999996
20180216	18	23.5	67	6	29.6333333333333	0.05	0.84	0.0133333333332999
20180216	19	20	66.3333333333333	17.6666666666667	29.62	0.03	0.84	0.0233333333333015
20180216	20	18.3	63	15.3333333333333	29.6033333333333	0.03	0.84	0.0399999999999991
20180216	21	18.9	58	13.3333333333333	29.59	0.04	0.84	0.0500000000000007
20180216	22	19.4	59	9.66666666666667	29.59	0.04	0.84	0.0700000000000003
20180216	23	19.4	59	9.66666666666667	29.59	0.04	0.84	0.0833333333333002
20180216	24	19.4	57	9.66666666666667	29.5833333333333	0.05	0.84	0.0800000000000018
20180217	1	18.7	56.6666666666667	13	29.5866666666667	0.04	0.91	0.0766666666667
20180217	2	17.9666666666667	56.6666666666667	12.6666666666667	29.59	0.03	0.91	0.0833333333333002
20180217	3	17.0333333333333	57.3333333333333	12.3333333333333	29.59	0.04	0.91	0.0733333333332986
20180217	4	16.1	58.6666666666667	9.33333333333333	29.61	0.04	0.91	0.086666666666698
20180217	5	15.4	60	8.66666666666667	29.61	0.04	0.91	0.0799999999999983
20180217	6	14.0666666666667	63.3333333333333	5	29.59	0.03	0.91	0.0666666666666984
20180217	7	11.225	74	3.25	29.64	0.04	0.91	0.0450000000000017
20180217	8	13.1333333333333	67	3.33333333333333	29.5633333333333	0.03	0.91	0.0333333333332995
20180217	9	13.3	66	6	29.53	0.04	0.91	0
20180217	10	13.3	64.6666666666667	1.66666666666667	29.51	0.03	0.91	-0.0266666666666993
20180217	11	13.3	66	2.66666666666667	29.5233333333333	0.03	0.91	-0.0299999999999976
20180217	12	13.1333333333333	67	8.66666666666667	29.55	0.04	0.91	-0.00999999999999801
20180217	13	12.8	68	11.6666666666667	29.57	0.03	0.91	-0.0133333333332999
20180217	14	12.2	69	12.6666666666667	29.5866666666667	0.05	0.91	-0.00999999999999801
20180217	15	11.8666666666667	68	13	29.61	0.03	0.91	-0.00666666666669968
20180217	16	10.9333333333333	73.3333333333333	13.6666666666667	29.6366666666667	0.04	0.91	-0.0100000000000016
20180217	17	9.4	84	14.3333333333333	29.65	0.03	0.91	0.00999999999999801
20180217	18	10.3666666666667	82	12.3333333333333	29.6266666666667	0.03	0.91	-0.00666666666660021
20180217	19	14.2333333333333	71	4.33333333333333	29.59	0.06	0.91	-0.0300000000000011
20180217	20	15.6	69	6	29.5866666666667	0.03	0.91	-0.0166666666665982
20180217	21	15.6	68	9	29.5866666666667	0.04	0.91	-0.00333333333329833
20180217	22	14.8333333333333	69.3333333333333	15.3333333333333	29.59	0.03	0.91	0
20180217	23	13.5	72	12.3333333333333	29.61	0.03	0.91	0.0199999999999996
20180217	24	13.1333333333333	76.3333333333333	8.66666666666667	29.6166666666667	0.04	0.91	0.0333333333333989
20180218	1	11.5	94	6	29.62	0.04	0.97	0.0333333333332995
20180218	2	10.7666666666667	97.3333333333333	6	29.6366666666667	0.03	0.97	0.0466666666666988
20180218	3	10.6	96	6.66666666666667	29.65	0.05	0.97	0.0599999999999987
20180218	4	10.6	96	4.33333333333333	29.65	0.03	0.97	0.0399999999999991
20180218	5	10.6	95	7.66666666666667	29.64	0.04	0.97	0.0300000000000011
20180218	6	10.6	93	8	29.6333333333333	0.03	0.97	0.043333333333301
20180218	7	11	95.5	7.75	29.6175	0.05	0.97	-0.0225000000000009
20180218	8	9.6	98.6666666666667	7	29.62	0.03	0.97	0.0566666666667004
20180218	9	9.4	100	7.66666666666667	29.6133333333333	0.03	0.97	0.0833333333333002
20180218	10	9.4	100	7.66666666666667	29.5966666666667	0.03	0.97	0.086666666666698
20180218	11	9.4	100	6	29.59	0.03	0.97	0.0666666666666984
20180218	12	9.4	100	1.66666666666667	29.59	0.03	0.97	0.0399999999999991
20180218	13	9.4	100	5.33333333333333	29.59	0.07	0.97	0.0199999999999996
20180218	14	9.4	100	3.33333333333333	29.59	0.03	0.97	0.00333333333329833
20180218	15	9.8	100	0	29.6033333333333	0.05	0.97	-0.00666666666669968
20180218	16	10.7666666666667	100	0	29.62	0.03	0.97	-0.0166666666666977
20180218	17	11.6666666666667	100	3.33333333333333	29.62	0.03	0.97	-0.0299999999999976
20180218	18	12.8	100	0	29.61	0.04	0.97	-0.0166666666667012
20180218	19	13.5	98.6666666666667	4.33333333333333	29.5733333333333	0.03	0.97	-0.0166666666667012
20180218	20	18.1666666666667	85	12.6666666666667	29.53	0.04	0.97	-0.0566666666667004
20180218	21	22.7666666666667	71	16.6666666666667	29.4966666666667	0.03	0.97	-0.0899999999999999
20180218	22	24.2333333333333	65.3333333333333	15	29.4666666666667	0.05	0.97	-0.123333333333299
20180218	23	25	61.3333333333333	16.6666666666667	29.4433333333333	0.03	0.97	-0.1666666666667
20180218	24	24.2333333333333	62.6666666666667	17.3333333333333	29.44	0.05	0.97	-0.176666666666698
20180219	1	22.7666666666667	66	17.6666666666667	29.4366666666667	0.03	1	-0.183333333333302
20180219	2	21.1333333333333	75.6666666666667	18.3333333333333	29.44	0.03	1	-0.196666666666697
20180219	3	20.2	81	15.3333333333333	29.44	0.03	1	-0.209999999999997
20180219	4	19.4	87	21.3333333333333	29.45	0.04	1	-0.199999999999999
20180219	5	19.4	87	17.3333333333333	29.4466666666667	0.04	1	-0.1933333333333
20180219	6	19.4	89	16.6666666666667	29.4366666666667	0.04	1	-0.196666666666601
20180219	7	19.425	86.25	12	29.425	0.06	1	-0.192499999999999
20180219	8	20.6	84	18.3333333333333	29.4166666666667	0.04	1	-0.203333333333301
20180219	9	20.6	84	16	29.4133333333333	0.04	1	-0.200000000000003
20180219	10	20.6	84	13.3333333333333	29.41	0.03	1	-0.186666666666699
20180219	11	20.6	84	16	29.4166666666667	0.04	1	-0.1733333333333
20180219	12	20.4	85	13.3333333333333	29.42	0.03	1	-0.169999999999998
20180219	13	20.6	84	15	29.43	0.06	1	-0.16
20180219	14	20.6	84	16.3333333333333	29.44	0.03	1	-0.149999999999999
20180219	15	21.1333333333333	81.3333333333333	21.3333333333333	29.4433333333333	0.07	1	-0.16
20180219	16	22.6	74	22.6666666666667	29.45	0.04	1	-0.170000000000002
20180219	17	23.3333333333333	69.3333333333333	28	29.4433333333333	0.03	1	-0.176666666666701
20180219	18	24.0666666666667	65.3333333333333	26.3333333333333	29.4333333333333	0.04	1	-0.176666666666698
20180219	19	24.6	65.3333333333333	23.3333333333333	29.41	0.03	1	-0.163333333333298
20180219	20	24.6	68.3333333333333	22	29.38	0.04	1	-0.150000000000002
20180219	21	24.0666666666667	70.6666666666667	25.6666666666667	29.37	0.07	1	-0.126666666666701
20180219	22	23.8666666666667	67.6666666666667	24.6666666666667	29.36	0.04	1	-0.106666666666701
20180219	23	24.0666666666667	66.3333333333333	25.6666666666667	29.3466666666667	0.03	1	-0.0966666666666001
20180219	24	22.9666666666667	72.3333333333333	23	29.35	0.03	1	-0.0899999999999999
20180220	1	22.6	76	21.6666666666667	29.36	0.04	0.99	-0.0766666666667
20180220	2	22.8	76	19.6666666666667	29.37	0.03	0.99	-0.0700000000000003
20180220	3	22.6	78	20	29.37	0.04	0.99	-0.0700000000000003
20180220	4	22.2	81	16.6666666666667	29.3833333333333	0.04	0.99	-0.0666666666666984
20180220	5	22.2	81	20.6666666666667	29.3833333333333	0.03	0.99	-0.0633333333334001
20180220	6	22.2	80.3333333333333	22.6666666666667	29.3966666666667	0.03	0.99	-0.0399999999999991
20180220	7	19.3	84.25	19.25	29.4375	0.05	0.99	0.0124999999999993
20180220	8	21.8666666666667	80.3333333333333	21	29.39	0.05	0.99	-0.0266666666666993
20180220	9	21.3	81	15.3333333333333	29.39	0.04	0.99	-0.0233333333332979
20180220	10	20.9333333333333	82	20.6666666666667	29.39	0.03	0.99	-0.0199999999999996
20180220	11	20.6	84	14.3333333333333	29.41	0.04	0.99	-0.00666666666669968
20180220	12	20.6	84	11	29.42	0.03	0.99	0
20180220	13	20.6	84	11.3333333333333	29.4366666666667	0.03	0.99	0.00666666666669968
20180220	14	20.6	84	13.3333333333333	29.45	0.03	0.99	0.00999999999999801
20180220	15	20.7666666666667	86	14.6666666666667	29.4566666666667	0.03	0.99	0.0133333333333994
20180220	16	21.3	83	19	29.46	0.04	0.99	0.0100000000000016
20180220	17	22.2	79	18.3333333333333	29.46	0.06	0.99	0.0166666666667012
20180220	18	22.6	77.6666666666667	21	29.45	0.03	0.99	0.0166666666666977
20180220	19	22.8	76	16.3333333333333	29.43	0.04	0.99	0.0199999999999996
20180220	20	22.6	79.6666666666667	15	29.41	0.04	0.99	0.0300000000000011
20180220	21	20.9666666666667	94.6666666666667	14	29.3966666666667	0.06	0.99	0.0266666666666993
20180220	22	20.6	95.6666666666667	13	29.4	0.05	0.99	0.0399999999999991
20180220	23	20.9333333333333	93.3333333333333	15.6666666666667	29.4133333333333	0.06	0.99	0.0666666666665989
20180220	24	20.6	93	13	29.4133333333333	0.03	0.99	0.063333333333297
20180221	1	20.6	93	17.3333333333333	29.4133333333333	0.14	0.96	0.053333333333299
20180221	2	20.6	93	22	29.4166666666667	0.13	0.96	0.0466666666666988
20180221	3	20.7666666666667	92	18.3333333333333	29.4366666666667	0.06	0.96	0.0666666666666984
20180221	4	21.1	90	13.3333333333333	29.48	0.1	0.96	0.0966666666666995
20180221	5	21.1	90	11.3333333333333	29.5066666666667	0.24	0.96	0.123333333333399
20180221	6	20.7666666666667	92	5	29.5233333333333	0.06	0.96	0.126666666666601
20180221	7	19.425	91.25	11.25	29.4925	0.07	0.96	0.0549999999999997
20180221	8	19.4	97	20.6666666666667	29.51	0.07	0.96	0.120000000000001
20180221	9	18.8666666666667	93	16	29.5233333333333	0.26	0.96	0.133333333333301
20180221	10	16.1	93	11.6666666666667	29.5	0.05	0.96	0.109999999999999
20180221	11	8.13333333333333	96.3333333333333	18.3333333333333	29.54	0.05	0.96	0.129999999999999
20180221	12	6.5	97.3333333333333	20.6666666666667	29.5866666666667	0.05	0.96	0.1666666666667
20180221	13	5.6	97.3333333333333	22.6666666666667	29.62	0.04	0.96	0.183333333333302
20180221	14	5.2	96	19.3333333333333	29.6133333333333	0.03	0.96	0.163333333333302
20180221	15	5.2	96	15.3333333333333	29.62	0.04	0.96	0.163333333333302
20180221	16	5.6	96	16	29.62	0.05	0.96	0.16
20180221	17	6.1	96	15.6666666666667	29.6333333333333	0.04	0.96	0.1733333333333
20180221	18	6.3	96	18	29.6466666666667	0.06	0.96	0.196666666666701
20180221	19	5.85	96	17.5	29.645	0.02	0.96	0.215
20180221	20	5.4	94	21.6666666666667	29.62	0.15	0.96	0.210000000000001
20180221	21	4.4	94.6666666666667	19	29.62	0.07	0.96	0.223333333333301
20180221	22	3.86666666666667	94.6666666666667	17.6666666666667	29.63	0.1	0.96	0.23
20180221	23	3.3	96	16	29.6366666666667	0.22	0.96	0.2233333333334
20180221	24	3.3	96	17.3333333333333	29.6633333333333	0.17	0.96	0.25
20180222	1	2.8	97.3333333333333	15	29.67	0.04	0.9	0.256666666666703
20180222	2	2.96666666666667	97.3333333333333	14.6666666666667	29.7	0.04	0.9	0.283333333333299
20180222	3	4.06666666666667	96	14.3333333333333	29.7033333333333	0.05	0.9	0.266666666666602
20180222	4	4.6	97.3333333333333	12	29.71	0.05	0.9	0.23
20180222	5	5	98.6666666666667	14	29.71	0.03	0.9	0.203333333333301
20180222	6	4.43333333333333	97.3333333333333	15.3333333333333	29.7166666666667	0.05	0.9	0.193333333333399
20180222	7	7.225	94.75	14	29.6525	0.05	0.9	0.16
20180222	8	3.3	98.6666666666667	15.6666666666667	29.7066666666667	0.04	0.9	0.196666666666697
20180222	9	3.13333333333333	97.3333333333333	13.6666666666667	29.7	0.04	0.9	0.176666666666698
20180222	10	2.96666666666667	98.6666666666667	11.6666666666667	29.6933333333333	0.05	0.9	0.1933333333333
20180222	11	2.8	100	14.3333333333333	29.6866666666667	0.03	0.9	0.1466666666667
20180222	12	2.8	98.6666666666667	13	29.6933333333333	0.04	0.9	0.106666666666598
20180222	13	2.4	98.6666666666667	12.3333333333333	29.7	0.04	0.9	0.0799999999999983
20180222	14	2.4	98.6666666666667	11.3333333333333	29.71	0.03	0.9	0.0966666666666995
20180222	15	2.8	96	9.5	29.72	0.05	0.9	0.0999999999999979
20180222	16	2.8	98	12.5	29.72	0.05	0.9	0.0999999999999979
20180222	17	3.13333333333333	100	10	29.73	0.07	0.9	0.0966666666666995
20180222	18	3.7	97.3333333333333	10.6666666666667	29.7233333333333	0.05	0.9	0.0766666666666005
20180222	19	4.06666666666667	97.3333333333333	10.6666666666667	29.7133333333333	0.04	0.9	0.0683333333332996
20180222	20	4.4	96	12.3333333333333	29.6933333333333	0.14	0.9	0.0733333333332986
20180222	21	4.4	97.3333333333333	10.6666666666667	29.6733333333333	0.05	0.9	0.053333333333299
20180222	22	4.23333333333333	98.6666666666667	11.6666666666667	29.67	0.13	0.9	0.0400000000000027
20180222	23	4.4	96	11.6666666666667	29.67	0.08	0.9	0.033333333333303
20180222	24	4.4	97.3333333333333	11.3333333333333	29.67	0.08	0.9	0.00666666666670324
20180223	1	4.4	96	10	29.6866666666667	0.04	0.82	0.0166666666666977
20180223	2	4.4	96	10	29.7	0.05	0.82	0
20180223	3	4.4	96	10	29.71	0.04	0.82	0.00666666666669968
20180223	4	4.4	100	8.33333333333333	29.7066666666667	0.04	0.82	-0.00333333333330188
20180223	5	4.4	98.6666666666667	9.66666666666667	29.7166666666667	0.04	0.82	0.00666666666669968
20180223	6	4.4	100	9.66666666666667	29.7133333333333	0.04	0.82	-0.00333333333340136
20180223	7	8.85	97.5	2.5	29.635	0.06	0.82	-0.0174999999999983
20180223	8	4.4	100	9.66666666666667	29.7266666666667	0.06	0.82	0.0199999999999996
20180223	9	5	97.3333333333333	7.66666666666667	29.6733333333333	0.04	0.82	-0.0266666666666993
20180223	10	5	100	2.66666666666667	29.67	0.03	0.82	-0.0233333333332979
20180223	11	5	100	0	29.65	0.06	0.82	-0.0366666666667008
20180223	12	5	100	6.66666666666667	29.65	0.05	0.82	-0.043333333333301
20180223	13	5	100	7	29.66	0.04	0.82	-0.0399999999999991
20180223	14	5.2	100	1.66666666666667	29.6966666666667	0.04	0.82	-0.0133333333332999
20180223	15	6.13333333333333	98.6666666666667	8.66666666666667	29.7066666666667	0.04	0.82	-0.0133333333332999
20180223	16	6.86666666666667	100	3.33333333333333	29.65	0.04	0.82	-0.0700000000000003
20180223	17	8.33333333333333	100	3.33333333333333	29.63	0.04	0.82	-0.100000000000001
20180223	18	9.8	97.3333333333333	0	29.6466666666667	0.03	0.82	-0.0766666666666005
20180223	19	10.9666666666667	100	0	29.5766666666667	0.04	0.82	-0.136666666666599
20180223	20	12.2333333333333	100	0	29.5466666666667	0.12	0.82	-0.146666666666601
20180223	21	14.0666666666667	98.6666666666667	0	29.5266666666667	0.19	0.82	-0.146666666666601
20180223	22	18.5333333333333	80	6.33333333333333	29.4966666666667	0.1	0.82	-0.1733333333333
20180223	23	23.5	66.3333333333333	12.3333333333333	29.4566666666667	0.18	0.82	-0.213333333333303
20180223	24	23.1666666666667	64.6666666666667	12	29.4966666666667	0.22	0.82	-0.1733333333333
20180224	1	21.6666666666667	71.3333333333333	8.66666666666667	29.4733333333333	0.27	0.73	-0.213333333333399
20180224	2	20	78.3333333333333	6	29.4766666666667	0.17	0.73	-0.223333333333301
20180224	3	18.8666666666667	84	7.66666666666667	29.4766666666667	0.08	0.73	-0.233333333333302
20180224	4	18.3	90	1.66666666666667	29.48	0.2	0.73	-0.226666666666699
20180224	5	17.8	93.3333333333333	0	29.4766666666667	0.07	0.73	-0.240000000000002
20180224	6	17.8	97	1.66666666666667	29.4966666666667	0.06	0.73	-0.216666666666598
20180224	7	18.5	95.25	0	29.45	0.05	0.73	-0.185000000000002
20180224	8	17.8	97	3.33333333333333	29.48	0.04	0.73	-0.246666666666698
20180224	9	17.8	97	6	29.4366666666667	0.05	0.73	-0.236666666666601
20180224	10	17.8	97	9.33333333333333	29.4233333333333	0.03	0.73	-0.246666666666702
20180224	11	17.9666666666667	99	12.3333333333333	29.41	0.06	0.73	-0.239999999999998
20180224	12	18.3	97	16	29.4033333333333	0.13	0.73	-0.246666666666698
20180224	13	18.3	97	20.6666666666667	29.4233333333333	0.07	0.73	-0.2366666666667
20180224	14	18.7	94.3333333333333	18.3333333333333	29.4	0.13	0.73	-0.296666666666702
20180224	15	19.2333333333333	92	18.3333333333333	29.4133333333333	0.06	0.73	-0.293333333333401
20180224	16	19.6	92	15.6666666666667	29.4133333333333	0.13	0.73	-0.2366666666667
20180224	17	21.5	82.3333333333333	24.6666666666667	29.3966666666667	0.12	0.73	-0.233333333333299
20180224	18	23.1666666666667	74.3333333333333	26	29.3733333333333	0.04	0.73	-0.273333333333401
20180224	19	23.1333333333333	74.6666666666667	14.6666666666667	29.38	0.15	0.73	-0.196666666666701
20180224	20	22.8	76	17.3333333333333	29.3833333333333	0.31	0.73	-0.163333333333398
20180224	21	22.8	76	15.3333333333333	29.37	0.19	0.73	-0.156666666666698
20180224	22	22.8	76	15	29.36	0.15	0.73	-0.136666666666702
20180224	23	23.1333333333333	75.3333333333333	11.3333333333333	29.36	0.14	0.73	-0.0966666666666995
20180224	24	22.6	79.6666666666667	5	29.37	0.13	0.73	-0.126666666666701
20180225	1	21.5	84	1.66666666666667	29.3733333333333	0.2	0.63	-0.100000000000001
20180225	2	19.6333333333333	91	1.66666666666667	29.4233333333333	0.17	0.63	-0.0533333333333985
20180225	3	19.0333333333333	93	1.66666666666667	29.4066666666667	0.16	0.63	-0.0700000000000003
20180225	4	18.7	88.3333333333333	11.6666666666667	29.4433333333333	0.23	0.63	-0.0366666666667008
20180225	5	17.2	75	11.6666666666667	29.48	0.03	0.63	0.00333333333330188
20180225	6	17.2	69.6666666666667	8.66666666666667	29.47	0.03	0.63	-0.0266666666667028
20180225	7	15.3	67.5	10.5	29.4925	0.05	0.63	0.0425000000000004
20180225	8	16.3	61.3333333333333	10.3333333333333	29.4466666666667	0.05	0.63	-0.0333333333332995
20180225	9	15.7666666666667	62.3333333333333	3.66666666666667	29.44	0.03	0.63	0.00333333333330188
20180225	10	15.6	65	7	29.45	0.06	0.63	0.0266666666666993
20180225	11	15.2	66.3333333333333	7	29.45	0.06	0.63	0.0399999999999991
20180225	12	14.6	71	10.3333333333333	29.4666666666667	0.04	0.63	0.0633333333334001
20180225	13	14.4	69	12.3333333333333	29.44	0.03	0.63	0.0166666666667012
20180225	14	14.4	70	12.6666666666667	29.4633333333333	0.03	0.63	0.0633333333333006
20180225	15	12.9666666666667	82	16.6666666666667	29.4933333333333	0.06	0.63	0.0800000000000018
20180225	16	13.5	78	13	29.6	0.03	0.63	0.186666666666703
20180225	17	14.0666666666667	76.3333333333333	14.6666666666667	29.5366666666667	0.03	0.63	0.140000000000001
20180225	18	13.9	78	17.6666666666667	29.46	0.05	0.63	0.0866666666667015
20180225	19	13.5	82	13	29.5333333333333	0.03	0.63	0.1533333333333
20180225	20	12.8	93	11.6666666666667	29.4466666666667	0.25	0.63	0.0633333333334001
20180225	21	13.7	92	10	29.4466666666667	0.1	0.63	0.0766666666667
20180225	22	13.7	90.6666666666667	10	29.4866666666667	0.03	0.63	0.126666666666701
20180225	23	13.9	90	6.66666666666667	29.48	0.25	0.63	0.120000000000001
20180225	24	13.7	92	9.66666666666667	29.51	0.14	0.63	0.140000000000001
20180226	1	12.9666666666667	93	8	29.5	0.05	0.52	0.126666666666701
20180226	2	12.6	94	5	29.5066666666667	0.04	0.52	0.0833333333333997
20180226	3	11.8666666666667	96	6	29.5233333333333	0.06	0.52	0.116666666666603
20180226	4	11.3	97.3333333333333	1.66666666666667	29.5333333333333	0.04	0.52	0.0899999999999999
20180226	5	10.6	100	5	29.5466666666667	0.03	0.52	0.0666666666666984
20180226	6	10.2	97.3333333333333	6	29.55	0.03	0.52	0.0800000000000018
20180226	7	11.925	96.25	7.75	29.51	0.09	0.52	0.0175000000000018
20180226	8	9.23333333333333	100	2.66666666666667	29.5533333333333	0.04	0.52	0.106666666666598
20180226	9	8.9	100	5.33333333333333	29.56	0.05	0.52	0.119999999999997
20180226	10	8.5	98.6666666666667	13.6666666666667	29.61	0.03	0.52	0.16
20180226	11	8.3	98.6666666666667	8.33333333333333	29.6266666666667	0.04	0.52	0.176666666666701
20180226	12	7.8	100	5	29.6366666666667	0.05	0.52	0.169999999999998
20180226	13	7.8	100	6	29.64	0.05	0.52	0.199999999999999
20180226	14	7.8	100	11.3333333333333	29.6466666666667	0.03	0.52	0.183333333333401
20180226	15	7.96666666666667	100	8	29.7033333333333	0.04	0.52	0.210000000000001
20180226	16	8.5	98.6666666666667	8.66666666666667	29.7133333333333	0.05	0.52	0.113333333333298
20180226	17	9.06666666666667	100	9.33333333333333	29.7133333333333	0.04	0.52	0.176666666666598
20180226	18	10	100	10.6666666666667	29.7133333333333	0.04	0.52	0.253333333333298
20180226	19	12.2333333333333	96.3333333333333	11.6666666666667	29.6033333333333	0.04	0.52	0.0700000000000003
20180226	20	16.3	72.3333333333333	11.6666666666667	29.6133333333333	0.06	0.52	0.1666666666666
20180226	21	17.7666666666667	65	13.3333333333333	29.6566666666667	0.23	0.52	0.209999999999997
20180226	22	19.0666666666667	62.3333333333333	12.3333333333333	29.64	0.08	0.52	0.1533333333333
20180226	23	18.7	60.3333333333333	10.6666666666667	29.64	0.28	0.52	0.16
20180226	24	18.1333333333333	65	6	29.6433333333333	0.18	0.52	0.133333333333297
20180227	1	16.1333333333333	78	1.66666666666667	29.64	0.03	0.42	0.140000000000001
20180227	2	14.6	83.3333333333333	3.33333333333333	29.6466666666667	0.04	0.42	0.140000000000001
20180227	3	14.2666666666667	83.3333333333333	3.33333333333333	29.65	0.05	0.42	0.126666666666697
20180227	4	13.7	85.3333333333333	4.33333333333333	29.6566666666667	0.05	0.42	0.123333333333399
20180227	5	14.0333333333333	79	5.33333333333333	29.6566666666667	0.06	0.42	0.109999999999999
20180227	6	14.6	77.3333333333333	6	29.6433333333333	0.03	0.42	0.0933333333332982
20180227	7	15.55	75.75	10.5	29.595	0.04	0.42	0.0849999999999973
20180227	8	15.9333333333333	80	10.6666666666667	29.6133333333333	0.03	0.42	0.0600000000000023
20180227	9	15.6	86	13	29.6	0.04	0.42	0.0400000000000027
20180227	10	15.6	90	11.6666666666667	29.5833333333333	0.04	0.42	-0.0266666666666993
20180227	11	15.6	91	10.6666666666667	29.5666666666667	0.03	0.42	-0.0600000000000023
20180227	12	15.2	95	11	29.5666666666667	0.03	0.42	-0.0700000000000003
20180227	13	15	96	12.3333333333333	29.5633333333333	0.05	0.42	-0.0766666666667
20180227	14	15	96	11.3333333333333	29.5666666666667	0.04	0.42	-0.0800000000000018
20180227	15	15	96	11.6666666666667	29.5633333333333	0.04	0.42	-0.140000000000001
20180227	16	15	98.6666666666667	9.33333333333333	29.5733333333333	0.03	0.42	-0.140000000000001
20180227	17	15.4	98.6666666666667	10.3333333333333	29.5666666666667	0.03	0.42	-0.146666666666601
20180227	18	16.6666666666667	98	12.6666666666667	29.5433333333333	0.04	0.42	-0.169999999999998
20180227	19	17.4	100	13.6666666666667	29.5166666666667	0.06	0.42	-0.0866666666665985
20180227	20	20.5666666666667	88.6666666666667	13	29.48	0.16	0.42	-0.133333333333301
20180227	21	23.8666666666667	74	12.6666666666667	29.4433333333333	0.03	0.42	-0.213333333333399
20180227	22	25.9666666666667	59.3333333333333	16.3333333333333	29.34	0.1	0.42	-0.300000000000001
20180227	23	25.4	60	19	29.3266666666667	0.18	0.42	-0.313333333333301
20180227	24	25	60	17.3333333333333	29.4	0.12	0.42	-0.2433333333333
20180228	1	23.1666666666667	70.6666666666667	11.6666666666667	29.42	0.34	0.33	-0.219999999999999
20180228	2	21.8666666666667	77	12.3333333333333	29.42	0.19	0.33	-0.226666666666699
20180228	3	21.1333333333333	82.3333333333333	10	29.4366666666667	0.15	0.33	-0.213333333333299
20180228	4	20.2	89	10.3333333333333	29.4466666666667	0.15	0.33	-0.209999999999997
20180228	5	19.6	92	12.3333333333333	29.44	0.08	0.33	-0.216666666666697
20180228	6	19.8	91	16.3333333333333	29.4233333333333	0.2	0.33	-0.219999999999999
20180228	7	15.65	94.75	13.5	29.4875	0.14	0.33	-0.107499999999998
20180228	8	19.4	93	15.6666666666667	29.4133333333333	0.03	0.33	-0.200000000000003
20180228	9	19.4	93	13.6666666666667	29.3933333333333	0.18	0.33	-0.206666666666703
20180228	10	19.4	93	11.6666666666667	29.3833333333333	0.12	0.33	-0.199999999999999
20180228	11	18.9	97	11.3333333333333	29.3766666666667	0.06	0.33	-0.189999999999998
20180228	12	18.9	95.6666666666667	8.33333333333333	29.38	0.13	0.33	-0.186666666666699
20180228	13	18.7	94.3333333333333	8	29.3866666666667	0.13	0.33	-0.176666666666602
20180228	14	18.3	97	6	29.39	0.24	0.33	-0.176666666666698
20180228	15	18.8666666666667	93.3333333333333	9.66666666666667	29.4066666666667	0.19	0.33	-0.156666666666602
20180228	16	20.55	87	13.5	29.405	0.15	0.33	-0.168333333333297
20180228	17	23.175	73	17	29.385	0.18	0.33	-0.181666666666697
20180228	18	25.5666666666667	61.3333333333333	23.6666666666667	29.3233333333333	0.08	0.33	-0.220000000000002
20180228	19	25.9333333333333	58	26.6666666666667	29.33	0.13	0.33	-0.186666666666703
20180228	20	26.5	56.6666666666667	28.3333333333333	29.29	0.32	0.33	-0.190000000000001
20180228	21	26.7	56.6666666666667	23	29.25	0.22	0.33	-0.1933333333333
20180228	22	26.5	58	26	29.2466666666667	0.25	0.33	-0.0933333333332982
20180228	23	25.4	62.6666666666667	19	29.4033333333333	0.08	0.33	0.0766666666666005
20180228	24	24.2333333333333	68.6666666666667	14	29.3966666666667	0.16	0.33	-0.00333333333329833
20180301	1	23.5	73.6666666666667	14.6666666666667	29.3833333333333	0.05	0.24	-0.0366666666667008
20180301	2	23.1333333333333	77	12	29.3066666666667	0.2	0.24	-0.113333333333301
20180301	3	22.8	79	15.6666666666667	29.2566666666667	0.16	0.24	-0.18
20180301	4	22.4	80.3333333333333	15.6666666666667	29.37	0.24	0.24	-0.0766666666667
20180301	5	22.2	81	14.6666666666667	29.2566666666667	0.05	0.24	-0.183333333333302
20180301	6	21.7	84	16	29.28	0.26	0.24	-0.143333333333299
20180301	7	20.725	87.75	18.75	29.2425	0.05	0.24	-0.245000000000001
20180301	8	20.4	88	13	29.2766666666667	0.14	0.24	-0.136666666666599
20180301	9	19.0666666666667	91	15	29.3333333333333	0.17	0.24	-0.0599999999999987
20180301	10	16.1	85	18.3333333333333	29.3533333333333	0.04	0.24	-0.0300000000000011
20180301	11	16.3	78	13.3333333333333	29.37	0.04	0.24	-0.00666666666669968
20180301	12	16.1	81	9.33333333333333	29.3833333333333	0.04	0.24	0.00333333333330188
20180301	13	15.9333333333333	82	7.66666666666667	29.43	0.03	0.24	0.043333333333301
20180301	14	15.6	84	10.3333333333333	29.4666666666667	0.04	0.24	0.0766666666667
20180301	15	16.1333333333333	82	8	29.4933333333333	0.05	0.24	0.0866666666666021
20180301	16	17.9333333333333	71	9.66666666666667	29.52	0.21	0.24	0.114999999999998
20180301	17	19.4	63	11.5	29.535	0.23	0.24	0.149999999999999
20180301	18	20.85	55.5	13.25	29.55	0.48	0.24	0.226666666666702
20180301	19	21.5	55	18.3333333333333	29.5566666666667	0.17	0.24	0.226666666666702
20180301	20	20	60.3333333333333	18.6666666666667	29.56	0.1	0.24	0.27
20180301	21	19.0666666666667	61.6666666666667	24.3333333333333	29.5766666666667	0.17	0.24	0.3266666666667
20180301	22	18.1333333333333	63	20.6666666666667	29.59	0.15	0.24	0.343333333333298
20180301	23	17.8	63	16.6666666666667	29.5966666666667	0.18	0.24	0.193333333333399
20180301	24	16.1333333333333	69.6666666666667	14.6666666666667	29.6166666666667	0.22	0.24	0.219999999999999
20180302	1	14.6	76.3333333333333	12.6666666666667	29.6466666666667	0.04	0.16	0.263333333333399
20180302	2	13.7	80	10	29.6566666666667	0.05	0.16	0.349999999999998
20180302	3	13.3	83	10.3333333333333	29.67	0.03	0.16	0.413333333333302
20180302	4	13.1333333333333	84	10.6666666666667	29.6933333333333	0.03	0.16	0.323333333333299
20180302	5	12.8	85	11.3333333333333	29.7066666666667	0.03	0.16	0.449999999999999
20180302	6	12.2	86	11.3333333333333	29.7133333333333	0.04	0.16	0.433333333333298
20180302	7	12.075	86.25	9.25	29.695	0.05	0.16	0.452500000000001
20180302	8	10.7666666666667	91.6666666666667	4.33333333333333	29.72	0.05	0.16	0.4433333333333
20180302	9	10.4	91.6666666666667	7	29.71	0.04	0.16	0.376666666666701
20180302	10	10	93	7.66666666666667	29.71	0.04	0.16	0.356666666666701
20180302	11	10	91.6666666666667	7	29.7166666666667	0.05	0.16	0.3466666666667
20180302	12	10	90.3333333333333	7.66666666666667	29.72	0.04	0.16	0.336666666666698
20180302	13	10	89	8	29.7366666666667	0.05	0.16	0.3066666666667
20180302	14	10.2	89	9.33333333333333	29.75	0.05	0.16	0.283333333333299
20180302	15	11.1333333333333	88	8.66666666666667	29.7766666666667	0.04	0.16	0.283333333333399
20180302	16	13.5	80	9	29.78	0.04	0.16	0.260000000000002
20180302	17	15.9333333333333	74.3333333333333	9	29.7833333333333	0.04	0.16	0.248333333333299
20180302	18	18.5	67.6666666666667	8.33333333333333	29.77	0.03	0.16	0.219999999999999
20180302	19	20.5666666666667	61	11.6666666666667	29.75	0.13	0.16	0.1933333333333
20180302	20	21.6666666666667	54.3333333333333	11.3333333333333	29.7133333333333	0.09	0.16	0.1533333333333
20180302	21	22.6	50.3333333333333	5.33333333333333	29.6933333333333	0.18	0.16	0.1166666666666
20180302	22	22.8	49.3333333333333	10	29.6733333333333	0.16	0.16	0.0833333333333002
20180302	23	22.5666666666667	50	7	29.67	0.05	0.16	0.0733333333333022
20180302	24	22.0333333333333	51.3333333333333	9.33333333333333	29.67	0.12	0.16	0.0533333333333026
20180303	1	19.4333333333333	61	1.66666666666667	29.67	0.2	0.1	0.0233333333333015
20180303	2	17.7666666666667	66.3333333333333	0	29.6766666666667	0.11	0.1	0.0200000000000031
20180303	3	15.2	76.6666666666667	0	29.6866666666667	0.03	0.1	0.0166666666666977
20180303	4	14.6333333333333	80.3333333333333	1.66666666666667	29.7	0.07	0.1	0.00666666666669968
20180303	5	15.2	77	3.33333333333333	29.7	0.04	0.1	-0.00666666666669968
20180303	6	14.6	82	1.66666666666667	29.7	0.05	0.1	-0.0133333333332999
20180303	7	14.15	86	2.75	29.7	0.05	0.1	0.00499999999999901
20180303	8	12.7666666666667	91	0	29.6933333333333	0.05	0.1	-0.0266666666666993
20180303	9	11.1333333333333	95	0	29.6733333333333	0.04	0.1	-0.0366666666667008
20180303	10	9.8	95	0	29.6633333333333	0.03	0.1	-0.0466666666667024
20180303	11	9.8	96	0	29.65	0.05	0.1	-0.066666666666702
20180303	12	10.3666666666667	95	0	29.65	0.06	0.1	-0.0700000000000003
20180303	13	11.1333333333333	97.3333333333333	3.33333333333333	29.6633333333333	0.08	0.1	-0.0733333333334016
20180303	14	11.7	96	9.66666666666667	29.67	0.06	0.1	-0.0799999999999983
20180303	15	13.9	80.3333333333333	11.3333333333333	29.68	0.05	0.1	-0.0966666666666995
20180303	16	17.2	67.3333333333333	15.6666666666667	29.7	0.08	0.1	-0.0800000000000018
20180303	17	19.4333333333333	63.6666666666667	12.6666666666667	29.7	0.25	0.1	-0.0833333333333002
20180303	18	20.9666666666667	61	15.3333333333333	29.6933333333333	0.03	0.1	-0.0766666666667
20180303	19	21.3	60.3333333333333	13	29.6733333333333	0.05	0.1	-0.0766666666667
20180303	20	21.5	61.6666666666667	13.6666666666667	29.6366666666667	0.1	0.1	-0.0766666666666005
20180303	21	20.9333333333333	64	13.3333333333333	29.62	0.17	0.1	-0.0733333333332986
20180303	22	20.6	67.3333333333333	13.3333333333333	29.6133333333333	0.12	0.1	-0.0599999999999987
20180303	23	18.7	80	13	29.61	0.1	0.1	-0.0600000000000023
20180303	24	16.6666666666667	93.3333333333333	11	29.6166666666667	0.25	0.1	-0.0533333333333026
20180304	1	16.1	94.3333333333333	4.33333333333333	29.6033333333333	0.04	0.05	-0.066666666666702
20180304	2	16.1	93	0	29.6133333333333	0.04	0.05	-0.0633333333334001
20180304	3	16.5	91	6.66666666666667	29.62	0.04	0.05	-0.0666666666666984
20180304	4	16.7	92	13.6666666666667	29.6066666666667	0.05	0.05	-0.0933333333332982
20180304	5	16.7	93	12	29.5966666666667	0.03	0.05	-0.1033333333333
20180304	6	16.7	93	11.3333333333333	29.59	0.05	0.05	-0.109999999999999
20180304	7	16.6666666666667	93.3333333333333	11.6666666666667	29.5833333333333	0.03	0.05	-0.116666666666699
20180304	8	16.1	97	9.75	29.5825	0.05	0.05	-0.1108333333333
20180304	9	16.1	97	10	29.5633333333333	0.04	0.05	-0.109999999999999
20180304	10	16.1	97	10	29.5533333333333	0.05	0.05	-0.109999999999999
20180304	11	16.1	97	13	29.53	0.05	0.05	-0.119999999999997
20180304	12	16.1	99	12.3333333333333	29.5266666666667	0.04	0.05	-0.123333333333299
20180304	13	16.3	99	10.6666666666667	29.5333333333333	0.05	0.05	-0.129999999999999
20180304	14	16.7	97	13.5	29.545	0.03	0.05	-0.125
20180304	15	16.825	97.75	10.5	29.5675	0.07	0.05	-0.112500000000001
20180304	16	17.6	95.6666666666667	11.3333333333333	29.55	0.04	0.05	-0.149999999999999
20180304	17	18.7	92	14	29.54	0.23	0.05	-0.16
20180304	18	19.0666666666667	94.6666666666667	13.3333333333333	29.5233333333333	0.03	0.05	-0.169999999999998
20180304	19	22.2333333333333	78.6666666666667	14	29.51	0.05	0.05	-0.163333333333298
20180304	20	23.6666666666667	72.3333333333333	13	29.4833333333333	0.08	0.05	-0.1533333333334
20180304	21	24.8333333333333	69.3333333333333	17	29.4533333333333	0.18	0.05	-0.1666666666667
20180304	22	24.4	71	10.6666666666667	29.4333333333333	0.18	0.05	-0.18
20180304	23	24.4	68	14	29.4266666666667	0.17	0.05	-0.183333333333298
20180304	24	24.2333333333333	69.6666666666667	13	29.43	0.13	0.05	-0.186666666666699
20180305	1	22.9666666666667	75.3333333333333	15	29.42	0.09	0.02	-0.183333333333298
20180305	2	22.2	79	13	29.42	0.12	0.02	-0.1933333333333
20180305	3	21.4	82.5	12.5	29.4325	0.15	0.02	-0.1875
20180305	4	21.1	84	14.3333333333333	29.45	0.18	0.02	-0.156666666666702
20180305	5	20.7666666666667	86	16.6666666666667	29.4333333333333	0.05	0.02	-0.163333333333398
20180305	6	20.6	86	19	29.42	0.16	0.02	-0.169999999999998
20180305	7	20.6	86.25	16.5	29.405	0.22	0.02	-0.178333333333299
20180305	8	20.6	84	15.6666666666667	29.4066666666667	0.06	0.02	-0.175833333333301
20180305	9	20.6	84	14	29.39	0.17	0.02	-0.1733333333333
20180305	10	20.6	84	13.6666666666667	29.37	0.26	0.02	-0.183333333333298
20180305	11	20	89	17	29.3666666666667	0.03	0.02	-0.163333333333302
20180305	12	19.6	92	13.3333333333333	29.37	0.03	0.02	-0.156666666666698
20180305	13	19.4	93	9.66666666666667	29.3966666666667	0.15	0.02	-0.136666666666599
20180305	14	19.6	92	6	29.41	0.13	0.02	-0.135000000000002
20180305	15	20.2	89	4.33333333333333	29.4266666666667	0.19	0.02	-0.140833333333298
20180305	16	20.9333333333333	87	10	29.4333333333333	0.13	0.02	-0.116666666666699
20180305	17	22.0333333333333	82	9.66666666666667	29.4333333333333	0.03	0.02	-0.106666666666698
20180305	18	23.1666666666667	77.3333333333333	5	29.44	0.11	0.02	-0.0833333333333002
20180305	19	24.8333333333333	70	5	29.41	0.03	0.02	-0.100000000000001
20180305	20	26.3	61.3333333333333	8.66666666666667	29.37	0.19	0.02	-0.113333333333298
20180305	21	26.5	60.6666666666667	6	29.3633333333333	0.24	0.02	-0.0899999999999999
20180305	22	23.7	62.6666666666667	13.3333333333333	29.36	0.17	0.02	-0.0733333333333022
20180305	23	21.5	43.6666666666667	18.3333333333333	29.3766666666667	0.27	0.02	-0.0500000000000007
20180305	24	21.1	36.3333333333333	10	29.4066666666667	0.17	0.02	-0.0233333333333015
20180306	1	20.4	36.6666666666667	9.66666666666667	29.42	0.18	0	0
20180306	2	19.8	35	11	29.44	0.05	0	0.0199999999999996
20180306	3	19.4	34	15	29.455	0.05	0	0.0224999999999973
20180306	4	19.275	32	16.75	29.485	0.38	0	0.0350000000000001
20180306	5	17.9666666666667	33.6666666666667	14.3333333333333	29.5033333333333	0.13	0	0.0699999999999967
20180306	6	16.3	40.3333333333333	12.3333333333333	29.5133333333333	0.05	0	0.0933333333332982
20180306	7	15.65	54.25	12.5	29.4825	0.06	0	0.0775000000000006
20180306	8	14.0666666666667	42.3333333333333	10.3333333333333	29.51	0.04	0	0.103333333333303
20180306	9	13.7	40.6666666666667	9.33333333333333	29.52	0.03	0	0.129999999999999
20180306	10	12.6	43	8.66666666666667	29.5166666666667	0.03	0	0.1466666666667
20180306	11	11.5	45.3333333333333	7.66666666666667	29.5233333333333	0.03	0	0.156666666666602
20180306	12	10.7666666666667	48	5.33333333333333	29.5466666666667	0.04	0	0.176666666666698
20180306	13	9.8	52	0	29.55	0.05	0	0.1533333333333
20180306	14	9.46666666666667	57.3333333333333	2.66666666666667	29.56	0.05	0	0.149999999999999
20180306	15	12.8	41	7.66666666666667	29.58	0.04	0	0.153333333333297
20180306	16	16.3	27.3333333333333	14.6666666666667	29.59	0.04	0	0.156666666666698
20180306	17	17.7666666666667	24	16.3333333333333	29.59	0.04	0	0.156666666666698
20180306	18	18.8666666666667	18	16.6666666666667	29.61	0.13	0	0.169999999999998
20180306	19	19.6	18	16	29.59	0.1	0	0.18
20180306	20	20.2	17.3333333333333	13.3333333333333	29.5733333333333	0.14	0	0.203333333333298
20180306	21	21.1	18	8.33333333333333	29.5466666666667	0.14	0	0.183333333333398
20180306	22	21.8666666666667	15.6666666666667	12.3333333333333	29.5366666666667	0.25	0	0.176666666666701
20180306	23	21.5	16	14	29.5433333333333	0.21	0	0.1666666666666
20180306	24	19.4333333333333	23.3333333333333	12	29.5633333333333	0.16	0	0.156666666666602
20180307	1	17.7666666666667	25	6	29.5866666666667	0.13	0	0.1666666666667
20180307	2	15.3666666666667	32.6666666666667	0	29.6166666666667	0.04	0	0.176666666666698
20180307	3	13.1333333333333	40.3333333333333	3.33333333333333	29.6366666666667	0.04	0	0.1816666666667
20180307	4	14.4	30.6666666666667	3.33333333333333	29.67	0.04	0	0.185000000000002
20180307	5	14.2333333333333	30	3.33333333333333	29.6933333333333	0.05	0	0.190000000000001
20180307	6	13.1333333333333	33.3333333333333	5	29.7	0.04	0	0.186666666666699
20180307	7	12.375	34.75	5.75	29.71	0.05	0	0.227499999999999
20180307	8	11.5	37	7	29.72	0.04	0	0.209999999999997
20180307	9	10.9333333333333	36	8.66666666666667	29.7133333333333	0.05	0	0.1933333333333
20180307	10	9.6	40.3333333333333	6	29.7133333333333	0.04	0	0.196666666666598
20180307	11	8.7	40.6666666666667	7.66666666666667	29.7333333333333	0.06	0	0.209999999999997
20180307	12	7.96666666666667	42.6666666666667	7	29.7466666666667	0.05	0	0.200000000000003
20180307	13	7.23333333333333	44.3333333333333	11	29.7633333333333	0.05	0	0.213333333333299
20180307	14	7.23333333333333	45	11.3333333333333	29.79	0.06	0	0.23
20180307	15	8.86666666666667	39	16	29.8166666666667	0.05	0	0.2366666666667
20180307	16	10.5666666666667	32.3333333333333	15.3333333333333	29.8333333333333	0.03	0	0.2433333333333
20180307	17	11.6666666666667	29.3333333333333	17	29.84	0.05	0	0.25
20180307	18	12.7666666666667	29.6666666666667	12.3333333333333	29.83	0.04	0	0.219999999999999
20180307	19	14.0666666666667	29.6666666666667	10	29.8	0.04	0	0.210000000000001
20180307	20	15	28	6.66666666666667	29.77	0.13	0	0.196666666666701
20180307	21	16.1333333333333	27.3333333333333	9.66666666666667	29.73	0.24	0	0.183333333333302
20180307	22	17.0333333333333	26.3333333333333	7	29.71	0.14	0	0.1733333333333
20180307	23	17.2	25.3333333333333	8	29.7	0.13	0	0.156666666666698
20180307	24	16.5	26.6666666666667	8	29.7	0.11	0	0.136666666666699
20180308	1	14.6333333333333	31.6666666666667	3.33333333333333	29.7033333333333	0.03	0.02	0.1166666666666
20180308	2	10.9333333333333	50.3333333333333	1.66666666666667	29.7033333333333	0.05	0.02	0.0866666666666021
20180308	3	8.86666666666667	60.6666666666667	5	29.7066666666667	0.05	0.02	0.0700000000000003
20180308	4	10.4	50	1.66666666666667	29.7266666666667	0.04	0.02	0.0566666666666968
20180308	5	9.8	53.3333333333333	3.33333333333333	29.73	0.04	0.02	0.0366666666667008
20180308	6	10	51.3333333333333	5	29.73	0.05	0.02	0.0300000000000011
20180308	7	10	50	2.5	29.73	0.06	0.02	0.0199999999999996
20180308	8	7.96666666666667	69	0	29.7333333333333	0.04	0.02	0.0133333333332999
20180308	9	7.56666666666667	71.6666666666667	0	29.72	0.04	0.02	0.00666666666669968
20180308	10	6.86666666666667	76	1.66666666666667	29.71	0.05	0.02	-0.00333333333329833
20180308	11	6.5	76	0	29.71	0.04	0.02	-0.0233333333332979
20180308	12	6.7	77	0	29.7233333333333	0.04	0.02	-0.0233333333334009
20180308	13	7.43333333333333	68.6666666666667	8.66666666666667	29.7366666666667	0.06	0.02	-0.0266666666665998
20180308	14	8.33333333333333	60.3333333333333	6	29.74	0.05	0.02	-0.0500000000000007
20180308	15	9.43333333333333	56	7	29.74	0.04	0.02	-0.0766666666667
20180308	16	11.3	47.6666666666667	11	29.75	0.04	0.02	-0.0833333333333002
20180308	17	12.8	40.6666666666667	8.66666666666667	29.7466666666667	0.03	0.02	-0.0933333333332982
20180308	18	15	35.3333333333333	10	29.7366666666667	0.05	0.02	-0.0933333333332982
20180308	19	16.7	31.6666666666667	10.3333333333333	29.71	0.04	0.02	-0.0899999999999999
20180308	20	18.1333333333333	27.3333333333333	12.6666666666667	29.68	0.22	0.02	-0.0899999999999999
20180308	21	19.6	24.3333333333333	12.3333333333333	29.6466666666667	0.19	0.02	-0.0833333333333002
20180308	22	19.6	23.6666666666667	12.6666666666667	29.62	0.17	0.02	-0.0899999999999999
20180308	23	19.4	23.3333333333333	13.3333333333333	29.6033333333333	0.17	0.02	-0.0966666666666995
20180308	24	18.5	26	10.6666666666667	29.5966666666667	0.22	0.02	-0.1033333333333
20180309	1	17.0333333333333	31	6	29.59	0.05	0.06	-0.113333333333301
20180309	2	14.0666666666667	39.6666666666667	1.66666666666667	29.6033333333333	0.04	0.06	-0.100000000000001
20180309	3	14.0666666666667	47	9.66666666666667	29.61	0.03	0.06	-0.0966666666666995
20180309	4	13.5	60.3333333333333	9.33333333333333	29.6133333333333	0.07	0.06	-0.113333333333397
20180309	5	12.0666666666667	69.3333333333333	3.33333333333333	29.6	0.05	0.06	-0.129999999999999
20180309	6	11.7	73	5	29.5833333333333	0.05	0.06	-0.1466666666667
20180309	7	10.85	69	1.25	29.61	0.05	0.06	-0.120000000000001
20180309	8	10	80	1.66666666666667	29.5566666666667	0.03	0.06	-0.176666666666598
20180309	9	10	80	3.33333333333333	29.52	0.05	0.06	-0.199999999999999
20180309	10	10.6	77	1.66666666666667	29.5	0.03	0.06	-0.210000000000001
20180309	11	10.7666666666667	78	0	29.49	0.04	0.06	-0.220000000000002
20180309	12	10.6	81	1.66666666666667	29.49	0.08	0.06	-0.233333333333302
20180309	13	11.8666666666667	79	4.33333333333333	29.4866666666667	0.05	0.06	-0.25
20180309	14	13.5	76.3333333333333	6.66666666666667	29.49	0.03	0.06	-0.25
20180309	15	15.7666666666667	70.3333333333333	11.3333333333333	29.5	0.04	0.06	-0.239999999999998
20180309	16	17.7666666666667	64.3333333333333	17.6666666666667	29.5	0.04	0.06	-0.25
20180309	17	19.8	60.3333333333333	18.6666666666667	29.4866666666667	0.14	0.06	-0.260000000000002
20180309	18	21.3	54.3333333333333	19.6666666666667	29.4666666666667	0.14	0.06	-0.27
20180309	19	21.7	52.3333333333333	20.6666666666667	29.44	0.09	0.06	-0.27
20180309	20	22.2333333333333	52.3333333333333	17.6666666666667	29.41	0.07	0.06	-0.27
20180309	21	22.0333333333333	56.3333333333333	20	29.39	0.17	0.06	-0.2566666666667
20180309	22	21.6666666666667	59	19	29.3666666666667	0.18	0.06	-0.253333333333302
20180309	23	20.9333333333333	61.6666666666667	15.3333333333333	29.37	0.09	0.06	-0.233333333333299
20180309	24	20.2	68	11.3333333333333	29.3666666666667	0.23	0.06	-0.23
20180310	1	19.4	73	11	29.37	0.13	0.12	-0.219999999999999
20180310	2	19.0666666666667	77	12.6666666666667	29.3633333333333	0.12	0.12	-0.239999999999998
20180310	3	18.9	78	12.3333333333333	29.37	0.05	0.12	-0.239999999999998
20180310	4	18.9	79	15.6666666666667	29.3766666666667	0.17	0.12	-0.236666666666601
20180310	5	18.3	84	11	29.3766666666667	0.09	0.12	-0.223333333333301
20180310	6	18.3	85	10.3333333333333	29.36	0.29	0.12	-0.223333333333301
20180310	7	16.225	77.25	10	29.4525	0.24	0.12	-0.157499999999999
20180310	8	17.9666666666667	90	12.3333333333333	29.3266666666667	0.05	0.12	-0.23
20180310	9	18.1333333333333	91	10.6666666666667	29.32	0.1	0.12	-0.199999999999999
20180310	10	17.8	93	1.66666666666667	29.32	0.04	0.12	-0.18
20180310	11	17.8	93	0	29.32	0.03	0.12	-0.169999999999998
20180310	12	17.8	93	0	29.3133333333333	0.03	0.12	-0.176666666666698
20180310	13	17.8	94.3333333333333	8	29.31	0.03	0.12	-0.176666666666701
20180310	14	17.8	97	8.66666666666667	29.3233333333333	0.04	0.12	-0.1666666666667
20180310	15	18.6666666666667	92	11.3333333333333	29.34	0.15	0.12	-0.16
20180310	16	20.2	86	11.6666666666667	29.34	0.16	0.12	-0.16
20180310	17	21.8333333333333	75.6666666666667	13	29.3366666666667	0.17	0.12	-0.149999999999999
20180310	18	23.6666666666667	66.3333333333333	13.6666666666667	29.32	0.27	0.12	-0.1466666666667
20180310	19	25.7666666666667	60	12	29.27	0.06	0.12	-0.170000000000002
20180310	20	27.2333333333333	53.6666666666667	16	29.2333333333333	0.22	0.12	-0.176666666666701
20180310	21	28.1333333333333	49.6666666666667	13.3333333333333	29.2166666666667	0.21	0.12	-0.1733333333333
20180310	22	28.5	47.3333333333333	12.3333333333333	29.1933333333333	0.03	0.12	-0.1733333333334
20180310	23	28.9	46	14	29.1766666666667	0.23	0.12	-0.1933333333333
20180310	24	28.3333333333333	48.6666666666667	13	29.1733333333333	0.12	0.12	-0.193333333333399
20180311	1	26.5	53	10.3333333333333	29.1833333333333	0.13	0.19	-0.186666666666699
20180311	2	24.4	63.3333333333333	14	29.1966666666667	0.1	0.19	-0.1666666666666
20180311	3	23.05	72	13.5	29.225	0.19	0.19	-0.145
20180311	4	21.7	79	13.5	29.24	0.04	0.19	-0.136666666666702
20180311	5	20.6	85.5	15	29.25	0.09	0.19	-0.126666666666701
20180311	6	20	90	17	29.25	0.19	0.19	-0.109999999999999
20180311	7	16.1333333333333	76	14	29.4033333333333	0.1	0.19	-0.0491666666667001
20180311	8	20.6	90	17	29.26	0.12	0.19	-0.0666666666666984
20180311	9	20.6	90	12.5	29.25	0.12	0.19	-0.0700000000000003
20180311	10	20.6	90	15	29.25	0.16	0.19	-0.0700000000000003
20180311	11	20.6	88.5	16	29.24	0.05	0.19	-0.0800000000000018
20180311	12	20.6	87	13.5	29.25	0.12	0.19	-0.0633333333333006
20180311	13	20	90	13	29.25	0.14	0.19	-0.0599999999999987
20180311	14	19.4	93	12	29.29	0.19	0.19	-0.0333333333332995
20180311	15	20.3	87	12.5	29.34	0.02	0.19	0
20180311	16	19.7	81	27	29.375	0.26	0.19	0.0350000000000001
20180311	17	18.6	69	25	29.415	0.19	0.19	0.0783333333332976
20180311	18	18.3	68	22	29.45	0.12	0.19	0.129999999999999
20180311	19	18.3	69	27.5	29.465	0.17	0.19	0.195
20180311	20	18.5	60.6666666666667	28.3333333333333	29.4766666666667	0.16	0.19	0.2433333333334
20180311	21	19.0666666666667	46	24.3333333333333	29.48	0.19	0.19	0.2633333333333
20180311	22	19.2333333333333	41.3333333333333	23.6666666666667	29.4966666666667	0.08	0.19	0.303333333333402
20180311	23	18.9	36	16.3333333333333	29.5166666666667	0.03	0.19	0.34
20180311	24	18.7	31	23.6666666666667	29.54	0.33	0.19	0.366666666666699
20180312	1	17.7666666666667	30.6666666666667	19.6666666666667	29.5733333333333	0.04	0.28	0.389999999999997
20180312	2	16.8666666666667	32	18	29.5966666666667	0.04	0.28	0.399999999999999
20180312	3	15.5666666666667	35.3333333333333	18.3333333333333	29.6366666666667	0.07	0.28	0.411666666666697
20180312	4	14.6	37.3333333333333	16	29.6566666666667	0.04	0.28	0.4166666666667
20180312	5	13.7	40.6666666666667	12.3333333333333	29.67	0.04	0.28	0.420000000000002
20180312	6	12.2333333333333	46.6666666666667	10.3333333333333	29.6833333333333	0.03	0.28	0.433333333333302
20180312	7	11.125	48	12.75	29.7	0.05	0.28	0.296666666666699
20180312	8	10.5666666666667	52	15	29.7066666666667	0.04	0.28	0.446666666666697
20180312	9	9.43333333333333	56	13.3333333333333	29.7066666666667	0.04	0.28	0.456666666666699
20180312	10	8.7	58.6666666666667	10.6666666666667	29.7066666666667	0.04	0.28	0.456666666666699
20180312	11	7.96666666666667	62	10.3333333333333	29.7266666666667	0.03	0.28	0.4866666666667
20180312	12	7.8	62	15	29.7466666666667	0.04	0.28	0.496666666666702
20180312	13	7.4	63.3333333333333	14.6666666666667	29.7633333333333	0.05	0.28	0.5133333333333
20180312	14	7.4	64.3333333333333	14	29.8	0.05	0.28	0.510000000000002
20180312	15	8.33333333333333	62.3333333333333	16.6666666666667	29.8266666666667	0.04	0.28	0.4866666666667
20180312	16	9.8	57.3333333333333	16.6666666666667	29.83	0.03	0.28	0.454999999999998
20180312	17	11.3	53.3333333333333	15	29.8366666666667	0.05	0.28	0.421666666666702
20180312	18	12.7666666666667	48.6666666666667	14.3333333333333	29.82	0.05	0.28	0.370000000000001
20180312	19	14.2333333333333	44.3333333333333	10	29.8033333333333	0.04	0.28	0.338333333333299
20180312	20	15.7333333333333	39.6666666666667	11.6666666666667	29.77	0.13	0.28	0.293333333333301
20180312	21	16.6666666666667	36	11.3333333333333	29.74	0.14	0.28	0.259999999999998
20180312	22	17.6	33.6666666666667	11.6666666666667	29.71	0.14	0.28	0.213333333333299
20180312	23	17.8	30.6666666666667	13.3333333333333	29.7	0.19	0.28	0.183333333333298
20180312	24	17.0333333333333	32.6666666666667	9	29.7	0.15	0.28	0.16
20180313	1	15.1666666666667	37.6666666666667	3.33333333333333	29.7033333333333	0.04	0.38	0.130000000000003
20180313	2	12.7666666666667	48	1.66666666666667	29.7066666666667	0.04	0.38	0.109999999999999
20180313	3	10.2	61.3333333333333	1.66666666666667	29.7133333333333	0.05	0.38	0.0766666666666005
20180313	4	8.66666666666667	66.3333333333333	0	29.7333333333333	0.03	0.38	0.0766666666666005
20180313	5	6.66666666666667	76	0	29.7366666666667	0.05	0.38	0.0666666666666984
20180313	6	7.03333333333333	74	0	29.7333333333333	0.04	0.38	0.0499999999999972
20180313	7	6.8	71.25	2.5	29.7175	0.07	0.38	0.0175000000000018
20180313	8	6.3	73.3333333333333	7	29.7133333333333	0.04	0.38	0.00666666666660021
20180313	9	5.6	78	3.33333333333333	29.71	0.03	0.38	0.00333333333330188
20180313	10	4.4	84	3.33333333333333	29.7	0.03	0.38	-0.00666666666669968
20180313	11	4.06666666666667	86.3333333333333	1.66666666666667	29.7033333333333	0.07	0.38	-0.0233333333333974
20180313	12	4.26666666666667	80.3333333333333	4.33333333333333	29.7233333333333	0.04	0.38	-0.0233333333334009
20180313	13	4.26666666666667	82	3.33333333333333	29.7333333333333	0.05	0.38	-0.0300000000000011
20180313	14	7.6	72.6666666666667	3.33333333333333	29.76	0.04	0.38	-0.0399999999999991
20180313	15	10.3666666666667	66	0	29.78	0.04	0.38	-0.0466666666666988
20180313	16	13.9	50.6666666666667	2.66666666666667	29.79	0.04	0.38	-0.0399999999999991
20180313	17	15.7666666666667	41	6.66666666666667	29.79	0.04	0.38	-0.0466666666667024
20180313	18	16.8666666666667	37	9	29.7866666666667	0.04	0.38	-0.0333333333332995
20180313	19	17.8	34.3333333333333	10	29.76	0.05	0.38	-0.0433333333332975
20180313	20	18.5	32.3333333333333	8.66666666666667	29.72	0.17	0.38	-0.0500000000000007
20180313	21	19.2333333333333	27.6666666666667	10.3333333333333	29.7	0.12	0.38	-0.0399999999999991
20180313	22	19.4	26.6666666666667	14	29.6933333333333	0.1	0.38	-0.0166666666667012
20180313	23	19.2333333333333	27	12	29.68	0.14	0.38	-0.0199999999999996
20180313	24	18.7	27.3333333333333	10.3333333333333	29.68	0.13	0.38	-0.0199999999999996
20180314	1	16.8666666666667	31.6666666666667	4.33333333333333	29.7	0.03	0.48	-0.00333333333330188
20180314	2	14.6333333333333	37	5	29.7066666666667	0.04	0.48	0
20180314	3	13.1333333333333	39.6666666666667	6	29.73	0.04	0.48	0.0166666666667012
20180314	4	12.2333333333333	41.3333333333333	7	29.7533333333333	0.03	0.48	0.0199999999999996
20180314	5	11.5	43.3333333333333	4.33333333333333	29.76	0.04	0.48	0.0233333333333015
20180314	6	10.9333333333333	43.6666666666667	7.66666666666667	29.77	0.04	0.48	0.0366666666667008
20180314	7	12.35	57	6.5	29.6375	0.07	0.48	-0.0800000000000018
20180314	8	7.96666666666667	54.3333333333333	3.33333333333333	29.7733333333333	0.05	0.48	0.0600000000000023
20180314	9	5.93333333333333	65.6666666666667	4.33333333333333	29.77	0.04	0.48	0.0599999999999987
20180314	10	7.43333333333333	55.3333333333333	5.33333333333333	29.7633333333333	0.03	0.48	0.0633333333333006
20180314	11	6.3	61	5	29.76	0.04	0.48	0.0566666666667004
20180314	12	5.76666666666667	64	7	29.7633333333333	0.03	0.48	0.0399999999999991
20180314	13	5.2	66.6666666666667	1.66666666666667	29.7733333333333	0.03	0.48	0.0400000000000027
20180314	14	6.7	61.6666666666667	2.66666666666667	29.8	0.05	0.48	0.0399999999999991
20180314	15	9.8	56.6666666666667	3.33333333333333	29.82	0.05	0.48	0.0399999999999991
20180314	16	13.5	47.3333333333333	7	29.82	0.04	0.48	0.0300000000000011
20180314	17	15.9333333333333	39.6666666666667	8.66666666666667	29.8133333333333	0.05	0.48	0.0233333333333015
20180314	18	17.2333333333333	34.6666666666667	0	29.7966666666667	0.04	0.48	0.00999999999999801
20180314	19	18.1666666666667	31.6666666666667	4.33333333333333	29.7633333333333	0.18	0.48	0.00333333333329833
20180314	20	19.0666666666667	29	5.33333333333333	29.7233333333333	0.05	0.48	0.00333333333330188
20180314	21	19.8	29.6666666666667	3.33333333333333	29.6933333333333	0.19	0.48	-0.00666666666669968
20180314	22	20.2	27	2.66666666666667	29.67	0.15	0.48	-0.0233333333332979
20180314	23	20.2	26	5.33333333333333	29.65	0.03	0.48	-0.0300000000000011
20180314	24	19.4333333333333	28	1.66666666666667	29.65	0.25	0.48	-0.0300000000000011
20180315	1	17.0333333333333	36	1.66666666666667	29.6466666666667	0.05	0.59	-0.053333333333299
20180315	2	15	43.6666666666667	0	29.65	0.04	0.59	-0.0566666666667004
20180315	3	13.1333333333333	53	0	29.65	0.05	0.59	-0.0800000000000018
20180315	4	12.4333333333333	58.6666666666667	3.33333333333333	29.6566666666667	0.05	0.59	-0.0966666666666001
20180315	5	13.5	64.6666666666667	7.66666666666667	29.65	0.04	0.59	-0.110000000000003
20180315	6	12.6	71	0	29.6366666666667	0.05	0.59	-0.133333333333301
20180315	7	11.7	71.5	0	29.6275	0.07	0.59	-0.00999999999999801
20180315	8	10.0333333333333	82	0	29.6066666666667	0.04	0.59	-0.1666666666666
20180315	9	8.7	87	0	29.5766666666667	0.05	0.59	-0.1933333333333
20180315	10	8.33333333333333	89.3333333333333	0	29.56	0.03	0.59	-0.203333333333301
20180315	11	7.8	93	0	29.56	0.06	0.59	-0.200000000000003
20180315	12	6.5	94	0	29.56	0.03	0.59	-0.203333333333301
20180315	13	6.3	95	0	29.5633333333333	0.04	0.59	-0.210000000000001
20180315	14	8.7	93.6666666666667	0	29.5533333333333	0.03	0.59	-0.246666666666702
20180315	15	13.5333333333333	80.3333333333333	2.66666666666667	29.56	0.03	0.59	-0.260000000000002
20180315	16	17.6	66.6666666666667	12.6666666666667	29.55	0.08	0.59	-0.27
20180315	17	19.6333333333333	61	22.3333333333333	29.54	0.07	0.59	-0.273333333333301
20180315	18	21.5	52.3333333333333	21.6666666666667	29.51	0.03	0.59	-0.286666666666697
20180315	19	22.0333333333333	50.3333333333333	21	29.4866666666667	0.2	0.59	-0.2766666666666
20180315	20	21.7	54.3333333333333	15	29.4533333333333	0.17	0.59	-0.27
20180315	21	21.1333333333333	58.3333333333333	17	29.4266666666667	0.07	0.59	-0.266666666666598
20180315	22	20	66	13.6666666666667	29.4166666666667	0.19	0.59	-0.253333333333302
20180315	23	19.6	67.6666666666667	16.6666666666667	29.4033333333333	0.05	0.59	-0.246666666666698
20180315	24	19.0666666666667	71.3333333333333	14.3333333333333	29.3966666666667	0.17	0.59	-0.253333333333298
20180316	1	18.9	70	15	29.39	0.24	0.7	-0.2566666666667
20180316	2	18.3	74.3333333333333	12.3333333333333	29.39	0.22	0.7	-0.259999999999998
20180316	3	18.1333333333333	76	11.3333333333333	29.3833333333333	0.11	0.7	-0.266666666666698
20180316	4	17.8	78	12.3333333333333	29.38	0.04	0.7	-0.276666666666699
20180316	5	17.6	81	15.3333333333333	29.3733333333333	0.03	0.7	-0.276666666666699
20180316	6	16.8666666666667	91	9.66666666666667	29.37	0.06	0.7	-0.266666666666698
20180316	7	16	85.75	9.5	29.43	0.04	0.7	-0.197500000000002
20180316	8	16.7	97	13.3333333333333	29.3433333333333	0.03	0.7	-0.263333333333399
20180316	9	17.2333333333333	96.6666666666667	14.6666666666667	29.33	0.04	0.7	-0.246666666666702
20180316	10	18.3333333333333	92	16.6666666666667	29.3333333333333	0.14	0.7	-0.226666666666699
20180316	11	18.9	93	17.6666666666667	29.33	0.14	0.7	-0.23
20180316	12	19.0666666666667	92	14.6666666666667	29.3366666666667	0.16	0.7	-0.223333333333297
20180316	13	19.2333333333333	91	12.6666666666667	29.35	0.06	0.7	-0.213333333333299
20180316	14	19.0666666666667	92	8	29.3966666666667	0.12	0.7	-0.156666666666599
20180316	15	19.4	90	4.33333333333333	29.4233333333333	0.31	0.7	-0.136666666666699
20180316	16	20.4	86	7.66666666666667	29.4366666666667	0.32	0.7	-0.113333333333301
20180316	17	22.4	76	12.6666666666667	29.4366666666667	0.06	0.7	-0.1033333333333
20180316	18	23.8666666666667	65.6666666666667	7	29.43	0.23	0.7	-0.0800000000000018
20180316	19	25.7666666666667	54.3333333333333	1.66666666666667	29.4066666666667	0.38	0.7	-0.0800000000000018
20180316	20	27.0666666666667	49	0	29.3766666666667	0.1	0.7	-0.0766666666666005
20180316	21	27.9666666666667	42.3333333333333	5.33333333333333	29.35	0.34	0.7	-0.0766666666667
20180316	22	28.3	37.3333333333333	4.33333333333333	29.3266666666667	0.21	0.7	-0.0899999999999999
20180316	23	28.5	34.6666666666667	2.66666666666667	29.3233333333333	0.18	0.7	-0.0800000000000018
20180316	24	27.6	38.6666666666667	3.33333333333333	29.3266666666667	0.19	0.7	-0.0700000000000003
20180317	1	25.1666666666667	51	1.66666666666667	29.33	0.2	0.8	-0.0600000000000023
20180317	2	23.1666666666667	58	0	29.3433333333333	0.16	0.8	-0.0466666666666988
20180317	3	20.9333333333333	66.6666666666667	1.66666666666667	29.3666666666667	0.21	0.8	-0.0166666666666018
20180317	4	21.8666666666667	75.3333333333333	11.6666666666667	29.38	0.11	0.8	0
20180317	5	20.5666666666667	87	5	29.3966666666667	0.3	0.8	0.0233333333334009
20180317	6	19.4	93	7	29.4	0.03	0.8	0.0299999999999976
20180317	7	19.7	92.75	11	29.405	0.06	0.8	-0.0249999999999986
20180317	8	19.4	93	12	29.3966666666667	0.04	0.8	0.0533333333333985
20180317	9	19.4	93	12.6666666666667	29.3966666666667	0.26	0.8	0.066666666666702
20180317	10	19.4	92	9.33333333333333	29.39	0.24	0.8	0.0566666666667004
20180317	11	19.4	93	6	29.39	0.17	0.8	0.0600000000000023
20180317	12	19.0666666666667	92	5	29.39	0.11	0.8	0.053333333333299
20180317	13	19.2333333333333	93	6	29.4066666666667	0.23	0.8	0.0566666666666968
20180317	14	19.8	91	7	29.42	0.04	0.8	0.0233333333333015
20180317	15	21.3333333333333	85	11.6666666666667	29.4333333333333	0.23	0.8	0.0100000000000016
20180317	16	21.8666666666667	80.3333333333333	13.3333333333333	29.44	0.24	0.8	0.00333333333330188
20180317	17	22.7666666666667	76.3333333333333	13.6666666666667	29.44	0.2	0.8	0.00333333333330188
20180317	18	23.5333333333333	72.6666666666667	12	29.4333333333333	0.09	0.8	0.00333333333330188
20180317	19	24.8	68.3333333333333	12.6666666666667	29.4066666666667	0.22	0.8	0
20180317	20	24.6	69.6666666666667	12.3333333333333	29.37	0.05	0.8	-0.00666666666669968
20180317	21	25.9333333333333	66	13	29.3233333333333	0.1	0.8	-0.0266666666667028
20180317	22	26.15	64.5	13	29.305	0.13	0.8	-0.0216666666667003
20180317	23	26.7	60	15.5	29.265	0.04	0.8	-0.058333333333298
20180317	24	26.1333333333333	60.6666666666667	13.6666666666667	29.2733333333333	0.18	0.8	-0.0533333333333985
20180318	1	24.4333333333333	69	9.33333333333333	29.27	0.27	0.89	-0.0599999999999987
20180318	2	23.1333333333333	74.6666666666667	13.3333333333333	29.2933333333333	0.1	0.89	-0.0500000000000007
20180318	3	22.2333333333333	78.6666666666667	11.6666666666667	29.32	0.31	0.89	-0.0466666666666988
20180318	4	21.1	84	12.6666666666667	29.3233333333333	0.3	0.89	-0.0566666666667004
20180318	5	21.1	87	10.6666666666667	29.3433333333333	0.13	0.89	-0.0533333333333985
20180318	6	20.7666666666667	89	10.3333333333333	29.3566666666667	0.05	0.89	-0.0433333333332975
20180318	7	20.875	90.75	8	29.3225	0.18	0.89	-0.0824999999999996
20180318	8	20	92	1.66666666666667	29.35	0.29	0.89	-0.0466666666666988
20180318	9	20	90	5	29.33	0.13	0.89	-0.066666666666702
20180318	10	19.4	93	1.66666666666667	29.32	0.05	0.89	-0.0700000000000003
20180318	11	19.0666666666667	95.6666666666667	0	29.3266666666667	0.17	0.89	-0.0633333333333006
20180318	12	18.3	98	1.66666666666667	29.3366666666667	0.18	0.89	-0.053333333333299
20180318	13	18.3	97	1.66666666666667	29.34	0.1	0.89	-0.0666666666666984
20180318	14	18.3	97	2.66666666666667	29.3566666666667	0.05	0.89	-0.0633333333333006
20180318	15	18.3	97	5	29.36	0.23	0.89	-0.0733333333333022
20180318	16	18.5	99	3.33333333333333	29.3633333333333	0.17	0.89	-0.0766666666667
20180318	17	19.4333333333333	93.3333333333333	1.66666666666667	29.37	0.41	0.89	-0.0700000000000003
20180318	18	20.6	89	9.33333333333333	29.3533333333333	0.27	0.89	-0.0800000000000018
20180318	19	22.4	82.6666666666667	10.3333333333333	29.32	0.24	0.89	-0.086666666666698
20180318	20	25.1666666666667	71.3333333333333	12	29.2533333333333	0.21	0.89	-0.116666666666703
20180318	21	26.4666666666667	65.6666666666667	12.3333333333333	29.23	0.18	0.89	-0.0933333333332982
20180318	22	27.4	62.3333333333333	12.3333333333333	29.2	0.16	0.89	-0.105
20180318	23	26.8666666666667	63.3333333333333	11	29.18	0.1	0.89	-0.0850000000000009
20180318	24	25.5666666666667	63.6666666666667	6.33333333333333	29.1733333333333	0.25	0.89	-0.100000000000001
20180319	1	19.8	85.3333333333333	8.66666666666667	29.2333333333333	0.23	0.95	-0.0366666666667008
20180319	2	17.7666666666667	93	8.33333333333333	29.2	0.04	0.95	-0.0933333333333017
20180319	3	16.5	95.6666666666667	3.33333333333333	29.2	0.04	0.95	-0.120000000000001
20180319	4	16.1	97	6	29.19	0.03	0.95	-0.133333333333297
20180319	5	17.8	97	11.6666666666667	29.1966666666667	0.05	0.95	-0.146666666666601
20180319	6	18.9	97	14.3333333333333	29.1966666666667	0.17	0.95	-0.16
20180319	7	19.725	94.5	13.75	29.2475	0.16	0.95	-0.0750000000000028
20180319	8	18.9	94.3333333333333	14.3333333333333	29.18	0.25	0.95	-0.170000000000002
20180319	9	18.9	94.3333333333333	14.6666666666667	29.1633333333333	0.14	0.95	-0.1666666666667
20180319	10	18.9	97	15.3333333333333	29.16	0.15	0.95	-0.16
20180319	11	18.5	95.6666666666667	10.3333333333333	29.1966666666667	0.27	0.95	-0.129999999999999
20180319	12	18.1333333333333	88.3333333333333	15	29.24	0.11	0.95	-0.0966666666667031
20180319	13	17.2333333333333	71.6666666666667	10.6666666666667	29.27	0.03	0.95	-0.0700000000000003
20180319	14	16.8666666666667	66.3333333333333	6.66666666666667	29.2966666666667	0.05	0.95	-0.0600000000000023
20180319	15	19.2333333333333	42	11.3333333333333	29.31	0.04	0.95	-0.0500000000000007
20180319	16	21.3	22.3333333333333	13	29.3133333333333	0.22	0.95	-0.0500000000000007
20180319	17	21.8666666666667	19.3333333333333	17.6666666666667	29.3166666666667	0.14	0.95	-0.0533333333333026
20180319	18	23.3333333333333	19.6666666666667	15.3333333333333	29.3033333333333	0.19	0.95	-0.0500000000000007
20180319	19	25.2	15.6666666666667	19.3333333333333	29.2833333333333	0.13	0.95	-0.0366666666667008
20180319	20	26.3	14.3333333333333	19	29.26	0.17	0.95	0.00666666666670324
20180319	21	26.3	14.6666666666667	20.6666666666667	29.2333333333333	0.07	0.95	0.00333333333329833
20180319	22	26.1	15.6666666666667	17.3333333333333	29.2333333333333	0.1	0.95	0.0333333333332995
20180319	23	25.7666666666667	15.3333333333333	16	29.2233333333333	0.15	0.95	0.043333333333301
20180319	24	25	16.3333333333333	14	29.23	0.03	0.95	0.0566666666667004
20180320	1	22.8	21.6666666666667	10.3333333333333	29.2466666666667	0.1	0.99	0.0133333333334029
20180320	2	20.5666666666667	26	6	29.2666666666667	0.15	0.99	0.066666666666702
20180320	3	19.2333333333333	30.6666666666667	10	29.3	0.16	0.99	0.100000000000001
20180320	4	18.3333333333333	38.3333333333333	12.3333333333333	29.34	0.17	0.99	0.149999999999999
20180320	5	17.2333333333333	45	14.6666666666667	29.3733333333333	0.04	0.99	0.176666666666598
20180320	6	15.9666666666667	49.3333333333333	13.6666666666667	29.3866666666667	0.05	0.99	0.189999999999998
20180320	7	15.675	51.25	14.5	29.3825	0.16	0.99	0.135000000000002
20180320	8	13.7	57	12.6666666666667	29.4033333333333	0.04	0.99	0.223333333333301
20180320	9	12.9666666666667	58.3333333333333	11.6666666666667	29.4166666666667	0.05	0.99	0.253333333333401
20180320	10	11.6666666666667	63.6666666666667	11.3333333333333	29.4266666666667	0.04	0.99	0.266666666666701
20180320	11	10.6	69	10.6666666666667	29.46	0.04	0.99	0.2633333333333
20180320	12	10	68	14.6666666666667	29.5033333333333	0.05	0.99	0.2633333333333
20180320	13	9.23333333333333	67.3333333333333	13.6666666666667	29.5433333333333	0.03	0.99	0.273333333333301
20180320	14	9.43333333333333	67.3333333333333	16.6666666666667	29.5633333333333	0.03	0.99	0.266666666666602
20180320	15	11.1333333333333	57	21.6666666666667	29.5866666666667	0.05	0.99	0.276666666666703
20180320	16	12.4	51.6666666666667	20.3333333333333	29.58	0.04	0.99	0.266666666666698
20180320	17	13.6666666666667	47.6666666666667	17.3333333333333	29.58	0.05	0.99	0.2633333333333
20180320	18	15	43.6666666666667	16	29.58	0.05	0.99	0.276666666666699
20180320	19	16.6666666666667	40	21.6666666666667	29.57	0.05	0.99	0.286666666666701
20180320	20	17.7666666666667	35.6666666666667	19	29.5466666666667	0.12	0.99	0.286666666666697
20180320	21	18.8666666666667	31.6666666666667	16	29.5266666666667	0.09	0.99	0.293333333333401
20180320	22	19.4	30.6666666666667	13.6666666666667	29.51	0.22	0.99	0.276666666666703
20180320	23	19.8	28.3333333333333	12.3333333333333	29.49	0.14	0.99	0.266666666666698
20180320	24	19.6	27.6666666666667	10	29.49	0.12	0.99	0.259999999999998
20180321	1	18.1333333333333	31.6666666666667	4.33333333333333	29.5	0.06	1	0.253333333333298
20180321	2	14.8	41.6666666666667	5.33333333333333	29.5033333333333	0.04	1	0.236666666666597
20180321	3	13.1666666666667	48.3333333333333	7	29.52	0.04	1	0.219999999999999
20180321	4	13.3	48.3333333333333	7	29.5366666666667	0.06	1	0.196666666666701
20180321	5	11.1333333333333	57.3333333333333	7	29.55	0.05	1	0.176666666666701
20180321	6	10.5333333333333	59.6666666666667	3.33333333333333	29.5566666666667	0.04	1	0.170000000000002
20180321	7	10.15	69	0	29.6075	0.09	1	0.225000000000001
20180321	8	7.03333333333333	74	0	29.5733333333333	0.05	1	0.169999999999998
20180321	9	6.1	80	0	29.5766666666667	0.03	1	0.16
20180321	10	5.76666666666667	81	0	29.5733333333333	0.04	1	0.146666666666597
20180321	11	5	86	0	29.5833333333333	0.04	1	0.123333333333299
20180321	12	4.4	90	1.66666666666667	29.59	0.06	1	0.0866666666667015
20180321	13	5	85.6666666666667	2.66666666666667	29.63	0.03	1	0.086666666666698
20180321	14	8.9	76.6666666666667	0	29.6566666666667	0.03	1	0.0933333333333977
20180321	15	13.1666666666667	57.6666666666667	6	29.6733333333333	0.04	1	0.0866666666665985
20180321	16	17.2333333333333	38	12.6666666666667	29.6933333333333	0.03	1	0.113333333333301
20180321	17	19.4333333333333	28	16.3333333333333	29.7	0.14	1	0.120000000000001
20180321	18	20.7666666666667	25	13.3333333333333	29.7	0.03	1	0.120000000000001
20180321	19	21.5	25	11.6666666666667	29.6833333333333	0.24	1	0.113333333333301
20180321	20	22.6	23	17.3333333333333	29.6566666666667	0.2	1	0.109999999999999
20180321	21	23.5	21	13.3333333333333	29.65	0.12	1	0.123333333333299
20180321	22	23.5	21.3333333333333	13.3333333333333	29.6333333333333	0.1	1	0.123333333333299
20180321	23	23.3	21.3333333333333	11.3333333333333	29.62	0.08	1	0.130000000000003
20180321	24	22.7666666666667	23.3333333333333	11.6666666666667	29.6266666666667	0.32	1	0.136666666666702
20180322	1	20.3666666666667	28	8.66666666666667	29.64	0.2	0.98	0.140000000000001
20180322	2	18.3	33.6666666666667	8.66666666666667	29.6533333333333	0.3	0.98	0.150000000000002
20180322	3	17.6	44.6666666666667	11.6666666666667	29.6833333333333	0.05	0.98	0.163333333333302
20180322	4	16.1333333333333	53	10.3333333333333	29.7	0.04	0.98	0.163333333333298
20180322	5	14.6	62	9.66666666666667	29.7066666666667	0.05	0.98	0.156666666666698
20180322	6	13.5	68.3333333333333	7	29.71	0.03	0.98	0.1533333333333
20180322	7	13.475	66.25	2.5	29.735	0.08	0.98	0.127499999999998
20180322	8	10.3666666666667	81	0	29.72	0.04	0.98	0.1466666666667
20180322	9	8.86666666666667	89.3333333333333	0	29.7166666666667	0.05	0.98	0.140000000000001
20180322	10	9.26666666666667	87	1.66666666666667	29.7066666666667	0.05	0.98	0.1333333333334
20180322	11	9.43333333333333	87	1.66666666666667	29.71	0.07	0.98	0.126666666666701
20180322	12	10	88	3.33333333333333	29.7133333333333	0.05	0.98	0.123333333333299
20180322	13	10	89	0	29.73	0.03	0.98	0.100000000000001
20180322	14	12.2333333333333	87.3333333333333	2.66666666666667	29.75	0.03	0.98	0.0933333333333017
20180322	15	16.6666666666667	72.6666666666667	11.3333333333333	29.77	0.18	0.98	0.0966666666666995
20180322	16	20	61.6666666666667	16.6666666666667	29.78	0.1	0.98	0.0866666666667015
20180322	17	21.8666666666667	53.6666666666667	16.6666666666667	29.7733333333333	0.13	0.98	0.0733333333333022
20180322	18	23.3333333333333	38.6666666666667	16.6666666666667	29.76	0.14	0.98	0.0600000000000023
20180322	19	24.0666666666667	35	18.3333333333333	29.7466666666667	0.13	0.98	0.0633333333334001
20180322	20	25	32	18.3333333333333	29.7166666666667	0.21	0.98	0.0600000000000023
20180322	21	25.6	31	19.6666666666667	29.7	0.1	0.98	0.0500000000000007
20180322	22	26.1	27.3333333333333	21	29.6766666666667	0.25	0.98	0.0433333333334005
20180322	23	25	27.3333333333333	19	29.67	0.14	0.98	0.0500000000000007
20180322	24	23.1333333333333	33	20.6666666666667	29.67	0.09	0.98	0.043333333333301
20180323	1	21.1333333333333	44.6666666666667	17.3333333333333	29.67	0.13	0.93	0.0300000000000011
20180323	2	19.4333333333333	54.3333333333333	13.6666666666667	29.6733333333333	0.03	0.93	0.0199999999999996
20180323	3	18.1333333333333	61.6666666666667	13.6666666666667	29.6866666666667	0.11	0.93	0.0033333333333978
20180323	4	17.4	65	12.6666666666667	29.6933333333333	0.03	0.93	-0.00666666666669968
20180323	5	16.8666666666667	69.6666666666667	12.6666666666667	29.6933333333333	0.04	0.93	-0.0133333333333994
20180323	6	16.3	74	11	29.6766666666667	0.03	0.93	-0.0333333333332995
20180323	7	16	69.25	10.25	29.6575	0.05	0.93	-0.0775000000000006
20180323	8	15.4	85	5.33333333333333	29.6566666666667	0.04	0.93	-0.0633333333333006
20180323	9	14.4	93	5	29.6466666666667	0.04	0.93	-0.0700000000000003
20180323	10	14.4	94	6	29.6333333333333	0.05	0.93	-0.0733333333333981
20180323	11	14.6	93	7	29.62	0.04	0.93	-0.0899999999999999
20180323	12	14.4	95	8.66666666666667	29.62	0.04	0.93	-0.0933333333332982
20180323	13	15.2	94	10	29.62	0.05	0.93	-0.109999999999999
20180323	14	16.3	93	13.6666666666667	29.6166666666667	0.04	0.93	-0.133333333333301
20180323	15	19.0333333333333	80	19	29.6166666666667	0.24	0.93	-0.1533333333333
20180323	16	20.5666666666667	75.6666666666667	24.6666666666667	29.62	0.13	0.93	-0.16
20180323	17	22.0333333333333	67.6666666666667	23	29.61	0.27	0.93	-0.163333333333302
20180323	18	24.0666666666667	59.3333333333333	21.6666666666667	29.5966666666667	0.27	0.93	-0.163333333333302
20180323	19	24.8	56.6666666666667	23	29.58	0.23	0.93	-0.166666666666703
20180323	20	24.8	58	24.3333333333333	29.5466666666667	0.18	0.93	-0.170000000000002
20180323	21	25.4	55.3333333333333	19.3333333333333	29.5133333333333	0.12	0.93	-0.186666666666699
20180323	22	25.2	56	23.6666666666667	29.5	0.07	0.93	-0.176666666666701
20180323	23	25.2	54.6666666666667	22.6666666666667	29.4733333333333	0.07	0.93	-0.196666666666701
20180323	24	24.4333333333333	54.6666666666667	23	29.46	0.28	0.93	-0.210000000000001
20180324	1	22.7666666666667	59	21.3333333333333	29.4533333333333	0.79	0.86	-0.216666666666701
20180324	2	21.6666666666667	67	14	29.4633333333333	0.69	0.86	-0.210000000000001
20180324	3	20.4	76.6666666666667	15	29.47	0.48	0.86	-0.216666666666701
20180324	4	20	79	17	29.47	0.24	0.86	-0.223333333333301
20180324	5	19.6	83	20	29.4633333333333	0.1	0.86	-0.23
20180324	6	20	80	22.3333333333333	29.46	0.37	0.86	-0.216666666666701
20180324	7	19.15	74.25	18.25	29.4825	0.41	0.86	-0.174999999999997
20180324	8	19.0666666666667	86	15	29.43	0.25	0.86	-0.226666666666699
20180324	9	19.6	83	18.3333333333333	29.4133333333333	0.48	0.86	-0.233333333333402
20180324	10	20	81	20	29.3966666666667	0.37	0.86	-0.236666666666601
20180324	11	20.2	83	14.3333333333333	29.4066666666667	0.14	0.86	-0.213333333333303
20180324	12	20.6	81	14	29.4233333333333	0.42	0.86	-0.196666666666701
20180324	13	20.6	81	13.6666666666667	29.42	0.03	0.86	-0.199999999999999
20180324	14	20.6	83	13.6666666666667	29.43	0.61	0.86	-0.186666666666699
20180324	15	20.9333333333333	82	15.6666666666667	29.4366666666667	0.56	0.86	-0.18
20180324	16	22.0333333333333	79.6666666666667	15.3333333333333	29.4433333333333	0.98	0.86	-0.176666666666701
20180324	17	22.9666666666667	75.3333333333333	13.6666666666667	29.4566666666667	0.49	0.86	-0.1533333333333
20180324	18	24.0666666666667	70.3333333333333	15.6666666666667	29.4633333333333	1	0.86	-0.1333333333334
20180324	19	25.1666666666667	66	13.6666666666667	29.44	0.3	0.86	-0.139999999999997
20180324	20	26.3	61.3333333333333	16.6666666666667	29.41	0.49	0.86	-0.136666666666699
20180324	21	27.2333333333333	58	13.3333333333333	29.38	0.74	0.86	-0.133333333333301
20180324	22	27.6	56.6666666666667	9.66666666666667	29.36	1	0.86	-0.140000000000001
20180324	23	27.6	55.6666666666667	11	29.3466666666667	1.43	0.86	-0.126666666666601
20180324	24	27.0333333333333	58.6666666666667	12.6666666666667	29.3433333333333	1.48	0.86	-0.116666666666699
20180325	1	25	67.3333333333333	9.33333333333333	29.3566666666667	0.75	0.78	-0.0966666666666001
20180325	2	23.3333333333333	73.6666666666667	9.66666666666667	29.37	1.03	0.78	-0.0933333333332982
20180325	3	22.2333333333333	81.3333333333333	11.6666666666667	29.3766666666667	0.83	0.78	-0.0933333333332982
20180325	4	21.1333333333333	87	10.3333333333333	29.3866666666667	0.48	0.78	-0.0833333333333002
20180325	5	20.6	90	7.66666666666667	29.3933333333333	0.03	0.78	-0.0700000000000003
20180325	6	20.6	90	7	29.3966666666667	0.03	0.78	-0.0633333333333006
20180325	7	19.9	90.25	7	29.385	0.08	0.78	-0.0975000000000001
[truncated: 11,009 more rows]
