# Supplementary material for: Optimizing the power of human performed audio surveys for monitoring the endangered Houston toad using automated recording devices
Source: PeerJ. 2021 Aug 6;9:e11935. doi: 10.7717/peerj.11935 (PMC8351579; doi:10.7717/peerj.11935)
Supplement: Supplemental Information 3 [file peerj-09-11935-s003.r]

count=read.csv("C:/MacLaren_PowerAnalysis_Count_Data.csv") #import occurrence dataset
str(count)
# date = day and year (YYYYMMDD)
# minutes = time of 5 minute interval (range 0-1440)
# HT = count of Houston Toad detections within each 5 minute interval
# HT_bino = binomial Houston Toad occurrence
# day = 3 digit day of month (MDD)

weather=read.csv(file.choose()) #import environmental dataset
str(weather)
# date = day and year (YYYYMMDD)
# hour = hour in day (range 1-24)
# temp = temperature (degrees Celcius)
# hum = percent humidity
# wind = wind speed (kmph)
# pressure = barometric pressure (mmHg)
# precip = accumulated rainfall (mm)
# moon = percent of moon illuminated
# d_p24 = change in barometric pressure since 24 hours previous

#####Trim Dataset#####
febapr=count[count$day>200 & count$day<500,]  #february through april dates only
dates=unique(febapr$date) #dates in the febapr dataset, this insures no date is repeatedly drawn

#Generate 1000 Seasons of Calling Activity
N=1000
ran.mat=matrix(NA,nrow=length(dates),ncol=N) #Matrix used to track samples and increase survey duration
HT.mat=matrix(NA,nrow=length(dates),ncol=N) #Matrix of presence/absence
for(j in 1:N){
  ran.sam=NULL
  for(i in 1:length(dates)){
    x=sample(which(count$date==dates[i]),1)
    ran.sam=c(ran.sam,x)} #vector of row numbers to draw from occurrence data
  ran.mat[,j]=ran.sam
  HT.mat[,j]=count[ran.mat[,j],"HT_bino"]}

#Sample Simulated Seasons at different lengths of survey duration
out.test=array(dim=c(length(dates),N,12)) 
out.test[,,1]=HT.mat
for(k in 2:12){
  x=ran.mat+(k-1)#tap dateXminute matrix up by 1 5-min interval
  y=matrix(NA,nrow=length(dates),ncol=N)
  for(i in 1:N){
    y[,i]=count[x[,i],"HT_bino"]}
  out.test[,,k]=y}

#now this is an array of 1's and 0's that SHOULD be able to be summed to reflect longer surveys. 
out.test2=array(dim=c(length(dates),N,12)) 
dim(out.test2)
out.test2[,,1]=out.test[,,1]
out.test2[,,2]=out.test[,,1]+out.test[,,2]
out.test2[,,3]=out.test[,,1]+out.test[,,2]+out.test[,,3]
out.test2[,,4]=out.test[,,1]+out.test[,,2]+out.test[,,3]+out.test[,,4]
out.test2[,,5]=out.test[,,1]+out.test[,,2]+out.test[,,3]+out.test[,,4]+out.test[,,5]
out.test2[,,6]=out.test[,,1]+out.test[,,2]+out.test[,,3]+out.test[,,4]+out.test[,,5]+out.test[,,6]
out.test2[,,7]=out.test[,,1]+out.test[,,2]+out.test[,,3]+out.test[,,4]+out.test[,,5]+out.test[,,6]+out.test[,,7]
out.test2[,,8]=out.test[,,1]+out.test[,,2]+out.test[,,3]+out.test[,,4]+out.test[,,5]+out.test[,,6]+out.test[,,7]+out.test[,,8]
out.test2[,,9]=out.test[,,1]+out.test[,,2]+out.test[,,3]+out.test[,,4]+out.test[,,5]+out.test[,,6]+out.test[,,7]+out.test[,,8]+out.test[,,9]
out.test2[,,10]=out.test[,,1]+out.test[,,2]+out.test[,,3]+out.test[,,4]+out.test[,,5]+out.test[,,6]+out.test[,,7]+out.test[,,8]+out.test[,,9]+out.test[,,10]
out.test2[,,11]=out.test[,,1]+out.test[,,2]+out.test[,,3]+out.test[,,4]+out.test[,,5]+out.test[,,6]+out.test[,,7]+out.test[,,8]+out.test[,,9]+out.test[,,10]+out.test[,,11]
out.test2[,,12]=out.test[,,1]+out.test[,,2]+out.test[,,3]+out.test[,,4]+out.test[,,5]+out.test[,,6]+out.test[,,7]+out.test[,,8]+out.test[,,9]+out.test[,,10]+out.test[,,11]+out.test[,,12]

#calculate detection probability.
out=matrix(NA,nrow=N,ncol=12)
for(i in 1:12){
  for(j in 1:N){
    y=sum(out.test2[,j,i]>0)/length(dates)
    out[j,i]=y}}

#calculate confidence bounds
low_p=rep(NA,12)
for(i in 1:12){low_p[i]=as.numeric(quantile(out[,i],0.025,na.rm=T))}
mean_p=rep(NA,12)
for(i in 1:12){mean_p[i]=mean(out[,i],na.rm=T)}
high_p=rep(NA,12)
for(i in 1:12){high_p[i]=as.numeric(quantile(out[,i],0.975,na.rm=T))}

p_det=data.frame(mins=seq(5,60,5),low_p,mean_p,high_p)

n.surveys=data.frame(mins=seq(5,60,5),low=rep(NA,12),mean=rep(NA,12),high=rep(NA,12))
for(i in 1:12){
  n.surveys[i,"low"]=(log(0.05))/(log(1-p_det$low_p[i]))
  n.surveys[i,"high"]=(log(0.05))/(log(1-p_det$high_p[i]))
  n.surveys[i,"mean"]=(log(0.05))/(log(1-p_det$mean_p[i]))}

p_random=p_det #detection probability for randomized surveys
n.surveys_random=n.surveys #no of surveys required to be 95% confidence in absence

#USFWS 2007 PROTOCOL########################################################################################################################

#Restrict Environmental to reflect USFWS 2007 guidelines
USFWS<-weather[weather$temp > 14 & weather$hum > 70 & weather$wind < 24 & weather$moon > 0.5,]
USFWS$year=as.numeric(substr(USFWS$date,1,4)) #create column of "year"
USFWS$day=as.numeric(substr(USFWS$date,5,8)) #creates column of "day"
USFWS=USFWS[USFWS$day>200 & USFWS$day<500,] #restrict to feb-april

USFWS_dates=na.exclude(unique(USFWS$date))
USFWS_toads=NULL
for(i in 1:length(USFWS_dates)){
  x=febapr[which(febapr$date == USFWS_dates[i]),]
  USFWS_toads=rbind(USFWS_toads,x)}

#UPDATE "dates" to reflect new survey dates
dates=unique(USFWS_toads$date)

#Generate 1000 Seasons of Calling Activity
N=1000
ran.mat=matrix(NA,nrow=length(dates),ncol=N) #Matrix used to track samples and increase survey duration
HT.mat=matrix(NA,nrow=length(dates),ncol=N) #Matrix of presence/absence
for(j in 1:N){
  ran.sam=NULL
  for(i in 1:length(dates)){
    x=sample(which(count$date==dates[i]),1)
    ran.sam=c(ran.sam,x)} #vector of row numbers to draw from occurrence data
  ran.mat[,j]=ran.sam
  HT.mat[,j]=count[ran.mat[,j],"HT_bino"]}

#Sample Simulated Seasons at different lengths of survey duration
out.test=array(dim=c(length(dates),N,12)) 
out.test[,,1]=HT.mat
for(k in 2:12){
  x=ran.mat+(k-1)#tap dateXminute matrix up by 1 5-min interval
  y=matrix(NA,nrow=length(dates),ncol=N)
  for(i in 1:N){
    y[,i]=count[x[,i],"HT_bino"]}
  out.test[,,k]=y}

#now this is an array of 1's and 0's that SHOULD be able to be summed to reflect longer surveys. 
out.test2=array(dim=c(length(dates),N,12)) 
dim(out.test2)
out.test2[,,1]=out.test[,,1]
out.test2[,,2]=out.test[,,1]+out.test[,,2]
out.test2[,,3]=out.test[,,1]+out.test[,,2]+out.test[,,3]
out.test2[,,4]=out.test[,,1]+out.test[,,2]+out.test[,,3]+out.test[,,4]
out.test2[,,5]=out.test[,,1]+out.test[,,2]+out.test[,,3]+out.test[,,4]+out.test[,,5]
out.test2[,,6]=out.test[,,1]+out.test[,,2]+out.test[,,3]+out.test[,,4]+out.test[,,5]+out.test[,,6]
out.test2[,,7]=out.test[,,1]+out.test[,,2]+out.test[,,3]+out.test[,,4]+out.test[,,5]+out.test[,,6]+out.test[,,7]
out.test2[,,8]=out.test[,,1]+out.test[,,2]+out.test[,,3]+out.test[,,4]+out.test[,,5]+out.test[,,6]+out.test[,,7]+out.test[,,8]
out.test2[,,9]=out.test[,,1]+out.test[,,2]+out.test[,,3]+out.test[,,4]+out.test[,,5]+out.test[,,6]+out.test[,,7]+out.test[,,8]+out.test[,,9]
out.test2[,,10]=out.test[,,1]+out.test[,,2]+out.test[,,3]+out.test[,,4]+out.test[,,5]+out.test[,,6]+out.test[,,7]+out.test[,,8]+out.test[,,9]+out.test[,,10]
out.test2[,,11]=out.test[,,1]+out.test[,,2]+out.test[,,3]+out.test[,,4]+out.test[,,5]+out.test[,,6]+out.test[,,7]+out.test[,,8]+out.test[,,9]+out.test[,,10]+out.test[,,11]
out.test2[,,12]=out.test[,,1]+out.test[,,2]+out.test[,,3]+out.test[,,4]+out.test[,,5]+out.test[,,6]+out.test[,,7]+out.test[,,8]+out.test[,,9]+out.test[,,10]+out.test[,,11]+out.test[,,12]

#calculate detection probability.
out=matrix(NA,nrow=N,ncol=12)
for(i in 1:12){
  for(j in 1:N){
    y=sum(out.test2[,j,i]>0)/length(dates)
    out[j,i]=y}}

#calculate confidence bounds
low_p=rep(NA,12)
for(i in 1:12){low_p[i]=as.numeric(quantile(out[,i],0.025,na.rm=T))}
mean_p=rep(NA,12)
for(i in 1:12){mean_p[i]=mean(out[,i],na.rm=T)}
high_p=rep(NA,12)
for(i in 1:12){high_p[i]=as.numeric(quantile(out[,i],0.975,na.rm=T))}

p_det=data.frame(mins=seq(5,60,5),low_p,mean_p,high_p)

n.surveys=data.frame(mins=seq(5,60,5),low=rep(NA,12),mean=rep(NA,12),high=rep(NA,12))
for(i in 1:12){
  n.surveys[i,"low"]=(log(0.05))/(log(1-p_det$low_p[i]))
  n.surveys[i,"high"]=(log(0.05))/(log(1-p_det$high_p[i]))
  n.surveys[i,"mean"]=(log(0.05))/(log(1-p_det$mean_p[i]))}

p_USFWS=p_det #det. prob
n_surveys_USFWS=n.surveys #bounds

#NEW PROTOCOL#########################################################################################################################################
NEW<-weather[weather$temp > 16 & weather$precip > 0 & weather$d_p24 < -0.07,] #enact new protocols
NEW_dates=na.exclude(unique(NEW$date))
NEW_toads=NULL
for(i in 1:length(NEW_dates)){
  x=febapr[which(febapr$date == NEW_dates[i]),]
  NEW_toads=rbind(NEW_toads,x)}

NEW$year=as.numeric(substr(NEW$date,1,4)) #create column of "year"
NEW$day=as.numeric(substr(NEW$date,5,8)) #creates column of "day"
NEW=NEW[NEW$day>200 & NEW$day<500,] #restrict to feb-april

#UPDATE code to draw from new dates.
dates=unique(NEW_toads$date)
#Generate 1000 Seasons of Calling Activity
N=1000
ran.mat=matrix(NA,nrow=length(dates),ncol=N) #Matrix used to track samples and increase survey duration
HT.mat=matrix(NA,nrow=length(dates),ncol=N) #Matrix of presence/absence
for(j in 1:N){
  ran.sam=NULL
  for(i in 1:length(dates)){
    x=sample(which(count$date==dates[i]),1)
    ran.sam=c(ran.sam,x)} #vector of row numbers to draw from occurrence data
  ran.mat[,j]=ran.sam
  HT.mat[,j]=count[ran.mat[,j],"HT_bino"]}

#Sample Simulated Seasons at different lengths of survey duration
out.test=array(dim=c(length(dates),N,12)) 
out.test[,,1]=HT.mat
for(k in 2:12){
  x=ran.mat+(k-1)#tap dateXminute matrix up by 1 5-min interval
  y=matrix(NA,nrow=length(dates),ncol=N)
  for(i in 1:N){
    y[,i]=count[x[,i],"HT_bino"]}
  out.test[,,k]=y}

#now this is an array of 1's and 0's that SHOULD be able to be summed to reflect longer surveys. 
out.test2=array(dim=c(length(dates),N,12)) 
dim(out.test2)
out.test2[,,1]=out.test[,,1]
out.test2[,,2]=out.test[,,1]+out.test[,,2]
out.test2[,,3]=out.test[,,1]+out.test[,,2]+out.test[,,3]
out.test2[,,4]=out.test[,,1]+out.test[,,2]+out.test[,,3]+out.test[,,4]
out.test2[,,5]=out.test[,,1]+out.test[,,2]+out.test[,,3]+out.test[,,4]+out.test[,,5]
out.test2[,,6]=out.test[,,1]+out.test[,,2]+out.test[,,3]+out.test[,,4]+out.test[,,5]+out.test[,,6]
out.test2[,,7]=out.test[,,1]+out.test[,,2]+out.test[,,3]+out.test[,,4]+out.test[,,5]+out.test[,,6]+out.test[,,7]
out.test2[,,8]=out.test[,,1]+out.test[,,2]+out.test[,,3]+out.test[,,4]+out.test[,,5]+out.test[,,6]+out.test[,,7]+out.test[,,8]
out.test2[,,9]=out.test[,,1]+out.test[,,2]+out.test[,,3]+out.test[,,4]+out.test[,,5]+out.test[,,6]+out.test[,,7]+out.test[,,8]+out.test[,,9]
out.test2[,,10]=out.test[,,1]+out.test[,,2]+out.test[,,3]+out.test[,,4]+out.test[,,5]+out.test[,,6]+out.test[,,7]+out.test[,,8]+out.test[,,9]+out.test[,,10]
out.test2[,,11]=out.test[,,1]+out.test[,,2]+out.test[,,3]+out.test[,,4]+out.test[,,5]+out.test[,,6]+out.test[,,7]+out.test[,,8]+out.test[,,9]+out.test[,,10]+out.test[,,11]
out.test2[,,12]=out.test[,,1]+out.test[,,2]+out.test[,,3]+out.test[,,4]+out.test[,,5]+out.test[,,6]+out.test[,,7]+out.test[,,8]+out.test[,,9]+out.test[,,10]+out.test[,,11]+out.test[,,12]

#calculate detection probability.
out=matrix(NA,nrow=N,ncol=12)
for(i in 1:12){
  for(j in 1:N){
    y=sum(out.test2[,j,i]>0)/length(dates)
    out[j,i]=y}}

#calculate confidence bounds
low_p=rep(NA,12)
for(i in 1:12){low_p[i]=as.numeric(quantile(out[,i],0.025,na.rm=T))}
mean_p=rep(NA,12)
for(i in 1:12){mean_p[i]=mean(out[,i],na.rm=T)}
high_p=rep(NA,12)
for(i in 1:12){high_p[i]=as.numeric(quantile(out[,i],0.975,na.rm=T))}

p_det=data.frame(mins=seq(5,60,5),low_p,mean_p,high_p)

n.surveys=data.frame(mins=seq(5,60,5),low=rep(NA,12),mean=rep(NA,12),high=rep(NA,12))
for(i in 1:12){
  n.surveys[i,"low"]=(log(0.05))/(log(1-p_det$low_p[i]))
  n.surveys[i,"high"]=(log(0.05))/(log(1-p_det$high_p[i]))
  n.surveys[i,"mean"]=(log(0.05))/(log(1-p_det$mean_p[i]))}

p_NEW=p_det #det. prob
n_surveys_NEW=n.surveys #bounds

#results#
p_random
p_USFWS
p_NEW

n_surveys_random
n_surveys_USFWS
n_surveys_NEW
